# Supplementary material for: Conservation of mRNA operon formation in control of the heat shock response in mammalian cells
Source: Sci Adv. 2025 Dec 5;11(49):eadu0315. doi: 10.1126/sciadv.adu0315 (PMC12680049; doi:10.1126/sciadv.adu0315)
Supplement: Supplementary file 2 — Data file S1 [file sciadv.adu0315_data_file_s1.zip]

Archive with 1 entries (1 files):
- adu0315_data_file_s1.xlsx
