# Supplementary material for: Conservation of mRNA operon formation in control of the heat shock response in mammalian cells
Source: Sci Adv. 2025 Dec 5;11(49):eadu0315. doi: 10.1126/sciadv.adu0315 (PMC12680049; doi:10.1126/sciadv.adu0315)
Supplement: Supplementary file 2 — Data file S1 [file sciadv.adu0315_data_file_s1.zip › adu0315_data_file_s1.xlsx]

## Sheet: Hsp90ab1 FISH probes
Probe#	Probe (5'-> 3') for Hsp90ab1	Probe position	Percent GC
1	ggacatgagttgggcaattt	59	0.45
2	cattagagatcaactcccga	120	0.45
3	aatcttgtccaaggcatcag	143	0.45
4	aacttcgaagggtctgtcag	175	0.5
5	ggttggggatgatgtcaatt	216	0.45
6	taccaaagtcagggtacgtt	242	0.45
7	tgagatcagctttggtcatg	276	0.45
8	ggcaatggttcccaaattat	299	0.4
9	ccatgaatgctttagtacca	324	0.4
10	ccaccaagtaggcagaataa	399	0.45
11	gtgatcacaaccactttctc	421	0.45
12	cagaagactcccaagcatac	462	0.5
13	agcacgcacagtgaaggaac	488	0.55
14	tctaggtactctgtctgatc	562	0.45
15	gtgatgggatagcctatgaa	622	0.45
16	ctcgttccttctccaaataa	645	0.4
17	acatcttcgatcttgggttt	739	0.4
18	tgtttagttcttcctgatca	831	0.35
19	agggtttctggtccaaatag	860	0.45
20	aattctccatactcctcttg	892	0.4
21	agtcattagtgaggctcttg	915	0.45
22	agaaaagtgcttgactgcca	947	0.45
23	tgaattccaactgaccttct	969	0.4
24	gagcccgacgaggaataaat	999	0.5
25	tgaacacacggcggacatag	1065	0.55
26	atcaactcatcacagctgtc	1090	0.45
27	atttctcgggagatgttcag	1162	0.45
28	tcaagattttgctctgctgg	1185	0.45
29	agagaagagctcaaggcact	1232	0.5
30	gtggattccaagcttgagat	1307	0.45
31	agactgggaggtatgatagc	1367	0.5
32	ctctgacagagatgtcatct	1394	0.45
33	tctccttcatgcgagaaaca	1416	0.45
34	gctccacaaaagctgagttg	1485	0.5
35	catatataccacctcgaagc	1520	0.45
36	acacagtactcgtcaatggg	1546	0.5
37	catcaaattccttgagctgc	1569	0.45
38	tctattggagattgtcacct	1730	0.4
39	tgcagcaaggtgaagacaca	1752	0.5
40	gctttttggccatcatatag	1854	0.4
41	aactgccttatcattcttgt	1934	0.35
42	atcctcaagggaaaagccag	1997	0.5
43	tgatcatgcgatagatgcgg	2034	0.5
44	catcaggaactgcagcattg	2100	0.5
45	caagggcacaagttttccaa	2191	0.45
46	tactgccttcaacacaagga	2304	0.45
47	agagtagagagggaatgggg	2340	0.55
48	tacacaacatccaatcctgc	2365	0.45

## Sheet: Hspa1a FISH probes
Probe#	Probe (5'-> 3') for Hspa1a	Probe position	Percent GC
1	ttggttctgagtagctgtca	9	0.45
2	gctctgcttctcttgtcttc	54	0.52
3	tcgttggcgatgatctccac	307	0.55
4	gtcgaacacggtgttctgcg	419	0.6
5	ttgtagttcacctgcacctt	535	0.45
6	ggaagaacgaccggctctcg	558	0.65
7	accatggacgagatctcctc	580	0.55
8	agcgatctccttcatcttcg	605	0.5
9	gtgatcaccgcgttggtcac	646	0.6
10	cgctgagagtcgttgaagta	676	0.5
11	cacgtttagaccggcgatca	719	0.55
12	cgtgggctcgttgatgatcc	743	0.6
13	gtcgaagatgagcacgttgc	809	0.55
14	tcgatcgtcaggatggacac	850	0.55
15	tggccttcacctcgaagatg	876	0.55
16	tccacgaagtggctcaccag	940	0.6
17	ctggacgacagcgtcctctt	1042	0.6
18	ctgagcacagctcttcgaac	1134	0.55
19	atctgcgccttgtccatctt	1204	0.5
20	ttgaagaagtcctgcagcag	1276	0.5
21	ttgatgctcttgttcaggtc	1303	0.45
22	tgcacgttctccgacttgtc	1378	0.55
23	cttgatgagcgccgtcatca	1457	0.55
24	ctcgtacacctggatcagca	1544	0.55
25	ggatgccgctcagttcgaag	1605	0.6
26	gaaggtcacctcgatctgtg	1646	0.55
27	tgacgttcaggatgccgttg	1677	0.55
28	ctgagcttgcccttgagacc	1900	0.6
29	cagcaccttcttcttgtcag	1925	0.5
30	gagatgacctcctggcactt	1948	0.55
31	cctggtacagcccactgatg	2049	0.6
32	ctgagccagaggctcccttg	2112	0.65
33	cagcagaggcctctaatcca	2150	0.55
34	atatctgtctcctagccagc	2181	0.5
35	ataatgacagtcctcaaggc	2204	0.45
36	acttgattgcaggacaaact	2248	0.4
37	gataaagcccacgtgcaata	2310	0.45
38	gacacacttgcagtgttaat	2340	0.4
39	aaaacaaatcacatcagcgg	2410	0.4
40	ggagagtccaaacacaaaga	2523	0.45
41	atgtatcaacaatgtggccc	2546	0.45
42	ctctgaaggacccgacacaa	2568	0.55
43	agtctccgctgtcagtaatc	2568	0.55
44	taaacgcaaggagaagcagc	2620	0.5
45	gtgcaaccaccatgcaagat	2642	0.5
46	caacctggaaacaagtccta	2664	0.45
47	aaaactgaacacatgctggt	2709	0.4
48	cggtaaaaattgacccgagt	2745	0.45

## Sheet: Hspa8 FISH probes
Probe#	Probe (5'-> 3') for Hspa8	Probe position	Percent GC
1	ttagacatggttgcttgtgt	67	0.4
2	gagatcaatgccaactgcag,	92	0.5
3	ggcaataatttccacctttc	149	0.4
4	aaagcaacatagcttggcgt	190	0.45
5	cattgcaacctgattcttgg	242	0.45
6	gatcagacgtttggcatcaa	281	0.45
7	cagcatcatcaaacctacgc	303	0.5
8	atcattcaccaccatgaagg	350	0.45
9	tagaaactttttgtctcccc	403	0.4
10	agaaccatggaggacacttc	430	0.5
11	ctgcaatttccttcatcttt	453	0.35
12	atagttccagcatcttttg	494	0.37
13	tcgaagtacattgaggccag	515	0.5
14	ctccgaccttcttatctaag	573	0.45
15	gacacatcaaaagtgccacc	625	0.5
16	aatcttctccacctaagtgg	699	0.45
17	atgattgaccattcggttgt	722	0.4
18	ctttcgcttgaactcagcaa	746	0.45
19	cttgttctcactgatgtctt	773	0.4
20	tcaatctcaatactggcctg	856	0.45
21	gtcaattccctcatagagag	878	0.45
22	cggaacaggtcagcattcaa	934	0.5
23	tcatggatctgtgacttgtc	1000	0.45
24	gaatcttggggattctggta	1041	0.45
25	cagctcttttccattgaaga	1079	0.4
26	aacagcttcatcggggttaa,	1109	0.45
27	cagacttgtctccagataga	1158	0.45
28	agcagcaaatcctgaacgtt,	1180	0.45
29	gggaaagaggagtgacatcc	1203	0.55
30	gcttgatgaggacagtcatg	1248	0.5
31	gtggtgaaagtctgtgtctg	1291	0.5
32	tcaccttcatacacctgaat	1339	0.4
33	gtgagctcgaactttccaag	1387	0.5
34	gtaacctcaatctgagggac	1432	0.5
35	gcagaaacattgaggatgcc	1471	0.5
36	tggtgatggtgatcttgttc	1515	0.45
37	gctcaatatcttccttactc	1551	0.4
38	ttgtacttctcagcttcttg	1579	0.4
39	gtgagttcttggaggaaacc	1626	0.5
40	ttgctttcatgttgaaggca	1656	0.4
41	ttgccttgaagtttctcatc	1684	0.4
42	agaatcttctgtttgtcctc	1714	0.4
43	gctgatgatttcattgcact	1739	0.4
44	ctctggtacagcttggtaat	1840	0.45
45	tgaagaagcaccaccagatg	1916	0.5
46	gacttaatccacctcttcaa	1946	0.4
47	caaagctacaccttcttgga	1968	0.45
48	tccatgttacttgttttggg	1999	0.4

## Sheet: 3C primers
Oligonucleotide names	Sequences (5'-> 3')
Hspa1a -111	ACTGCTGGAAGATTCCTGGCC
Hspa1a +721	ATCGCCGGTCTAAACGTGC
Hspa1a +1459	ATGACGGCGCTCATCAAGC
Hspa1a +2047	ATCATCAGTGGGCTGTACCAGG
Hspa1a +2983	AGGTCCAGCTTAGTGAAGAG
Hsp90ab1 -180	AGGCCCGGGGTCCCGCTC
Hsp90ab1 +1376	AGGAGGAGGTGGAGACCTTTG
Hsp90ab1 +2946	AGTATGGCGAATTCTATAAGAGCCTCAC
Hsp90ab1 +3935	ACCTCTCAGTCTGGAGATGAGATGAC
Hsp90ab1 +5621	AAGAGCAAAAGGTGACATTTCCAAG
Dnaja1 -268	CAGGGCTGGGTTCCACCAA
Dnaja1 +1142	ACACCTTTGATCCCAGTGCTCA
Dnaja1 +2516	AGCCATAAGATGGTATGAGCTACAGA
Dnaja1 +5536	GGGACAGGTATGCAGATAAGGATTCAT
Dnaja1 +7131	ATGGAGAGTGGAAGAAGCTTCCAA
Dnaja1 +8632	GTTGATGACAGCCAGGGCTGTTAAA
Dnaja1 +8905	CTCCCCTCTAAGAAACCAGATTTAAGA
HSP82 F-290	CCTCTCTCAACACAGTAATCCATAAAC
HSP82 F+740	AATTAGTCGTCACCAAGGAAGTTG
HSP82 F+1445	GCCAGAACACCAAAAGAACATCTAC
HSP82 F+2189	ATGAGGATGAAGAAACAGAGACTGC
SSA2 F-242	CACTGCATTCTTACTCTCTCTTGG
SSA2 F+198	AGGTAACAGAACCACTCCATCTTTC
SSA2 F+1368	TCTCTACTTATGCTGACAACCAACC
SSA2 F+2297	AGTGACTTGAAGACTAGGAATATCG
HSP104 F-63	AGGCATTGTAATCTTGCCTCAATTC
HSP104 F+782	GTAAGACCGCTATTATTGAAGGTG
HSP104 F+1550	CCCTTGATGCTGAACGTAGATATG
HSP104 F+2147	ATGAAGTAGAAAAGGCACATCCTG
HSP104 F+2756	AGGTGATGACGATAATGAGGACAG

## Sheet: qPCR primers
Oligonucleotide names	Sequences (5'-> 3')
HSPA1A	ATCATCAGTGGGCTGTACCAGG
	CACATATCTGTCTCCTAGCCAGCAC
HSP90AB1	GCGCACGCTGACTTTGGT
	CCTGGAGAGCCTCCATGAAC
DNAJA1	ACATTCCACGGTGAAGGAGACC
	AGCCGCACAATGCTTCAACCAG
HSPA8	AGGAGTTGAATGCTGACCTGTTCC
	GCAGAAGTTTCTGAATCTTGGGGAT
HSPA2	AGTTCAAGCGCAAACACAAGAAG
	CGTGTAGAAATCCACGCCCT
6xHSE- Luciferase gene	AGCCTACCGTGGTGTTCG
	GTGACGAACGTGTACATCGACT
Pg Luciferase gene	AGGCGACAAAGAGTCCGC
	AGTCCACACACAGATCGACCT

## Sheet: Basal expression levels of HSPs
Gene ID	Single Culture expression (Rep 1)	Single Culture Expression (Rep 2)	Hsp? (0=no, 1=yes, anything else=unsure)
Hspb2	58.8715	54.3895	1
Hspe1-rs1	61.815	70.4389	1
Hspa1l	71.6269	75.7887	1
Hspd1-ps3	249.222	211.317	1
Hspa12a	456.254	435.116	1
Hspb11	1037.12	1087.79	1
Hspb1	1627.8	1606.72	1
Hspb8	1629.76	1579.97	1
Hspa2	1731.8	1828.74	1
Hspa12b	1767.12	1846.57	1
Hspa1a	1811.28	1748.49	1
Hspbap1	3310.54	3505.9	1
Hspbp1	4826.48	5009.19	1
Hspb6	5015.85	5136.69	1
Hspa14	9144.7	9509.25	1
Hspa1b	11740.9	11162.3	1
Hspa13	15175.1	15506.4	1
Hspe1	22599.8	24437	1
Hspa4l	24641.6	24243.5	1
Carhsp1	25489.4	25648.7	1
Hsph1	29494.6	29778.7	1
Hspa4	59473.9	61546.7	1
Hspd1	91787.5	95386.8	1
Hspa9	125224	131385	1
Hspg2	126741	112089	1
Hsp90b1	136437	144088	1
Hsp90aa1	152757	153007	1
Hspa5	167715	173604	1
Hspa8	234249	237616	1
Hsp90ab1	409725	418354	1
Dnaja1	36466	37815	0	<- Reference
Dnaja2	29305.2	30655.2	0
Dnaja3	8465.71	8885.11	0
Dnaja4	815.37	890.74	0
Actb2	407100	419784	0

## Sheet:  All mouse genes in MEF
	Gene ID	Single Culture expression (Rep 1)	Single Culture Expression (Rep 2)	Hsp? (0=no, 1=yes, anything else=unsure)
	Cpa4	0.981191	1.78326	0
	Myl7	0.981191	3.56653	0
	Naalad2	0.981191	8.91632	0
	Vmn2r79	0.981191	0.891632	0
	Cdh5	1.96238	2.6749	0
	Il24	3.92476	7.13305	0
	Prss50	3.92476	14.2661	0
	Mlc1	4.90595	11.5912	0
	Gm50143	6.86834	5.34979	0
	AU018091	9.81191	12.4828	0
	Ankrd66	10.7931	10.6996	0
	Card14	10.7931	6.24142	0
	She	11.7743	11.5912	0
	Tent5d	11.7743	8.91632	0
	Gm42548	12.7555	10.6996	0
	Gm26692	13.7367	8.02469	0
	Klk8	13.7367	14.2661	0
	Gm17383	14.7179	115.912	0
	Gm15958	15.6991	8.91632	0
	Gm20570	15.6991	21.3992	0
	Tfpi	15.6991	13.3745	0
	Gm10355	16.6802	21.3992	0
	Gm14373	16.6802	17.8326	0
	Mir155hg	16.6802	20.5075	0
	Rassf6	17.6614	19.6159	0
	Gm22748	18.6426	24.9657	0
	Gm22980	18.6426	27.6406	0
	Pgk1-rs7	18.6426	27.6406	0
	Serpinb9e	18.6426	19.6159	0
	Snora69	18.6426	5.34979	0
	Gm37565	19.6238	23.1824	0
	Gm44067	19.6238	18.7243	0
	Plekhs1	19.6238	19.6159	0
	Atp8b4	20.605	23.1824	0
	Fam83e	20.605	31.2071	0
	Gm12033	20.605	1160.01	0
	Gm22858	20.605	18.7243	0
	Ptgds	20.605	21.3992	0
	Snora41	20.605	30.3155	0
	Gm15710	21.5862	29.4239	0
	Gm26387	21.5862	20.5075	0
	Trav13-2	21.5862	25.8573	0
	1700006J14Rik	22.5674	10.6996	0
	Gm27028	22.5674	34.7736	0
	Gm44560	22.5674	26.749	0
	Gm5864	22.5674	32.9904	0
	Aldh1a3	23.5486	41.9067	0
	Gm25053	23.5486	24.9657	0
	Gm47127	23.5486	22.2908	0
	Gm6430	23.5486	24.0741	0
	Mir365-2	23.5486	14.2661	0
	Palm3	23.5486	39.2318	0
	Gm19972	24.5298	12.4828	0
	Gm25117	24.5298	31.2071	0
	Gm47857	24.5298	24.9657	0
	Snhg9	24.5298	46.3649	0
	Gm12276	25.511	27.6406	0
	Gm14327	25.511	132.853	0
	Gm28809	25.511	34.7736	0
	Gm38104	25.511	29.4239	0
	Gm6649	25.511	22.2908	0
	Snord73a	25.511	28.5322	0
	BC039966	26.4922	31.2071	0
	Gm45552	26.4922	32.0987	0
	Gm9294	26.4922	32.9904	0
	Gm17108	27.4733	48.1481	0
	Gm49195	27.4733	23.1824	0
	Gm9797	27.4733	28.5322	0
	4933406P04Rik	28.4545	43.69	0
	Fibcd1	28.4545	24.9657	0
	Gm10291	28.4545	222.908	0
	Gm26621	28.4545	13.3745	0
	Gm6397	28.4545	82.0301	0
	Rhox5	28.4545	25.8573	0
	Trp53-ps	28.4545	35.6653	0
	Tssk6	28.4545	32.9904	0
	Cntfr	29.4357	19.6159	0
	Gm7879	29.4357	24.9657	0
	Rpl7-ps8	29.4357	56.1728	0
	C78859	30.4169	36.5569	0
	Gm10080	30.4169	36.5569	0
	Gm5913	30.4169	53.4979	0
	Slc11a1	30.4169	30.3155	0
	Tnni2	30.4169	21.3992	0
	Gm22571	31.3981	35.6653	0
	Gm26944	31.3981	28.5322	0
	Gm28802	31.3981	35.6653	0
	Gm4540	31.3981	32.0987	0
	Gm8292	31.3981	44.5816	0
	Lamc3	31.3981	36.5569	0
	Npas3	31.3981	35.6653	0
	Rpl7-ps7	31.3981	33.882	0
	Gm19531	32.3793	47.2565	0
	Gm22711	32.3793	53.4979	0
	Gm26448	32.3793	42.7983	0
	Gm38158	32.3793	28.5322	0
	Gm45619	32.3793	30.3155	0
	Gm7327	32.3793	40.1234	0
	Gm9027	32.3793	28.5322	0
	Psma5-ps	32.3793	43.69	0
	Rbpj-ps3	32.3793	31.2071	0
	Rps15a-ps6	32.3793	64.1975	0
	AC160966.1	33.3605	26.749	0
	Gm22362	33.3605	30.3155	0
	Gm30124	33.3605	41.0151	0
	Gm49594	33.3605	36.5569	0
	Gm5596	33.3605	29.4239	0
	Mir7-1	33.3605	41.0151	0
	Pecam1	33.3605	40.1234	0
	Gm14567	34.3417	46.3649	0
	Gm17709	34.3417	27.6406	0
	Gm42937	34.3417	32.9904	0
	Gm45779	34.3417	29.4239	0
	Gm47765	34.3417	21.3992	0
	Gm48583	34.3417	32.0987	0
	Hotairm1	34.3417	38.3402	0
	Rpl36-ps2	34.3417	56.1728	0
	Rps18-ps3	34.3417	32.0987	0
	Scamp4	34.3417	28.5322	0
	Amd-ps3	35.3229	44.5816	0
	E230020D15Rik	35.3229	42.7983	0
	Gm13340	35.3229	65.0891	0
	Gm4149	35.3229	52.6063	0
	Gm48735	35.3229	65.9808	0
	Rpl18-ps2	35.3229	43.69	0
	Rps3a3	35.3229	28.5322	0
	Tm4sf4	35.3229	29.4239	0
	Gm14387	36.3041	36.5569	0
	Gm25432	36.3041	45.4732	0
	Gm29156	36.3041	51.7146	0
	Gm43712	36.3041	57.9561	0
	Gm43748	36.3041	56.1728	0
	Gm6627	37.2853	49.9314	0
	Gm6988	37.2853	36.5569	0
	Padi2	37.2853	27.6406	0
	Slc26a7	37.2853	53.4979	0
	Flacc1	38.2664	42.7983	0
	Gm43654	38.2664	43.69	0
	Mir186	38.2664	60.631	0
	Mir7666	38.2664	52.6063	0
	Sms-ps	38.2664	46.3649	0
	Snhg14	38.2664	41.9067	0
	Tacr2	38.2664	41.0151	0
	Tmod4	38.2664	41.9067	0
	Upk1a	38.2664	62.4142	0
	5031415H12Rik	39.2476	36.5569	0
	Gm5597	39.2476	29.4239	0
	4930426L09Rik	40.2288	44.5816	0
	Arhgap40	40.2288	51.7146	0
	Arhgef33	40.2288	58.8477	0
	Foxf1	40.2288	55.2812	0
	Gm17096	40.2288	41.0151	0
	Gm17193	40.2288	39.2318	0
	Gm25945	40.2288	37.4485	0
	Gm45477	40.2288	49.0398	0
	Gm6030	40.2288	41.9067	0
	Gm9908	40.2288	41.0151	0
	Hddc3	40.2288	54.3895	0
	Kctd4	40.2288	37.4485	0
	Ncf2	40.2288	36.5569	0
	Rps13-ps4	40.2288	41.0151	0
	Rps2-ps13	40.2288	31.2071	0
	Snora57	40.2288	54.3895	0
	4933421A08Rik	41.21	28.5322	0
	C430002N11Rik	41.21	54.3895	0
	Cox5b-ps	41.21	51.7146	0
	Gm3226	41.21	49.0398	0
	Gm44507	41.21	57.0644	0
	Gm4786	41.21	57.0644	0
	Krt8	41.21	43.69	0
	Rab7-ps1	41.21	32.0987	0
	Slurp1	41.21	43.69	0
	Tmed10-ps	41.21	53.4979	0
	Tspyl3	41.21	51.7146	0
	9430002A10Rik	42.1912	47.2565	0
	A330084C13Rik	42.1912	30.3155	0
	Gm1070	42.1912	65.9808	0
	Gm12319	42.1912	53.4979	0
	Gm14165	42.1912	51.7146	0
	Gm2093	42.1912	50.823	0
	Gm2449	42.1912	59.7393	0
	Gm3468	42.1912	57.9561	0
	Gm3788	42.1912	45.4732	0
	Gm45925	42.1912	47.2565	0
	Gm6277	42.1912	69.5473	0
	Gm7107	42.1912	41.9067	0
	Mylk2	42.1912	42.7983	0
	Plk5	42.1912	51.7146	0
	Rps12-ps26	42.1912	43.69	0
	Ybx1-ps2	42.1912	41.9067	0
	Fcnaos	43.1724	51.7146	0
	Ggnbp1	43.1724	76.6803	0
	Gm13205	43.1724	60.631	0
	Gm14150	43.1724	32.9904	0
	Gm15892	43.1724	62.4142	0
	Gm21817	43.1724	32.0987	0
	Gm28557	43.1724	62.4142	0
	Gm33051	43.1724	67.764	0
	Gm42457	43.1724	43.69	0
	Gm47507	43.1724	43.69	0
	Gm48357	43.1724	37.4485	0
	Gm5903	43.1724	41.0151	0
	Gm7331	43.1724	49.9314	0
	Igsf11	43.1724	24.9657	0
	Mst1r	43.1724	45.4732	0
	Nlrp3	43.1724	63.3059	0
	Phf11b	43.1724	59.7393	0
	Snord17	43.1724	28.5322	0
	8430406P12Rik	44.1536	38.3402	0
	B930059L03Rik	44.1536	42.7983	0
	Car9	44.1536	43.69	0
	Gm11583	44.1536	45.4732	0
	Gm11878	44.1536	43.69	0
	Gm14270	44.1536	53.4979	0
	Gm15050	44.1536	45.4732	0
	Gm43511	44.1536	55.2812	0
	Gm45399	44.1536	35.6653	0
	Gm45719	44.1536	38.3402	0
	Gm7895	44.1536	62.4142	0
	Gm7935	44.1536	44.5816	0
	Sfrp1	44.1536	43.69	0
	1810062O18Rik	45.1348	50.823	0
	Cpa6	45.1348	57.0644	0
	Gm10039	45.1348	59.7393	0
	Gm10053	45.1348	56.1728	0
	Gm10254	45.1348	42.7983	0
	Gm11249	45.1348	70.4389	0
	Gm16793	45.1348	47.2565	0
	Gm35940	45.1348	51.7146	0
	Gm38220	45.1348	66.8724	0
	Gm42829	45.1348	45.4732	0
	Gm43890	45.1348	51.7146	0
	Gm50147	45.1348	65.0891	0
	Gng10	45.1348	47.2565	0
	Hacl1	45.1348	50.823	0
	Hoxaas2	45.1348	46.3649	0
	Jph1	45.1348	51.7146	0
	Lct	45.1348	68.6557	0
	Pgpep1l	45.1348	58.8477	0
	Speer3	45.1348	57.0644	0
	1700028J19Rik	46.116	51.7146	0
	AC241534.1	46.116	59.7393	0
	D430013B06Rik	46.116	61.5226	0
	Epha4	46.116	49.9314	0
	F630042J09Rik	46.116	42.7983	0
	Fbxw10	46.116	53.4979	0
	Gm3435	46.116	58.8477	0
	Gm37677	46.116	48.1481	0
	Gm41396	46.116	59.7393	0
	Gm42462	46.116	41.9067	0
	Gm45737	46.116	53.4979	0
	Gm48133	46.116	39.2318	0
	Gm5106	46.116	58.8477	0
	Isl2	46.116	45.4732	0
	Scn3a	46.116	60.631	0
	Scp2-ps2	46.116	54.3895	0
	Wfdc3	46.116	48.1481	0
	2810405F17Rik	47.0972	40.1234	0
	4930526A20Rik	47.0972	85.5967	0
	4933433G15Rik	47.0972	51.7146	0
	9430081H08Rik	47.0972	41.9067	0
	Alpl	47.0972	58.8477	0
	Cyfip2	47.0972	49.9314	0
	Gm10941	47.0972	57.9561	0
	Gm2225	47.0972	55.2812	0
	Gm43747	47.0972	35.6653	0
	Gm6055	47.0972	75.7887	0
	Gm7278	47.0972	51.7146	0
	Gm9320	47.0972	54.3895	0
	Henmt1	47.0972	36.5569	0
	Lratd1	47.0972	64.1975	0
	Mst1	47.0972	57.0644	0
	Npc1l1	47.0972	52.6063	0
	Pnma1	47.0972	58.8477	0
	Snord49a	47.0972	25.8573	0
	1500026H17Rik	48.0784	44.5816	0
	Ccdc22	48.0784	90.0548	0
	D730044K07Rik	48.0784	49.9314	0
	Dhx58os	48.0784	43.69	0
	Eef2-ps2	48.0784	53.4979	0
	Gm24119	48.0784	57.9561	0
	Gm37139	48.0784	60.631	0
	Gm38250	48.0784	66.8724	0
	Gm4117	48.0784	37.4485	0
	Gm43311	48.0784	55.2812	0
	Gm47246	48.0784	60.631	0
	Ica1l	48.0784	41.9067	0
	Nol4	48.0784	44.5816	0
	Rps6-ps3	48.0784	67.764	0
	Snord53	48.0784	41.9067	0
	4930547M16Rik	49.0595	57.9561	0
	Cldn1	49.0595	70.4389	0
	D930007J09Rik	49.0595	55.2812	0
	Gal3st1	49.0595	62.4142	0
	Gm10241	49.0595	40.1234	0
	Gm25262	49.0595	61.5226	0
	Gm37581	49.0595	54.3895	0
	Gm43011	49.0595	36.5569	0
	Gm48420	49.0595	57.9561	0
	Gm48838	49.0595	41.9067	0
	Gm7887	49.0595	29.4239	0
	Gprin1	49.0595	56.1728	0
	Hoxb9	49.0595	54.3895	0
	Il16	49.0595	47.2565	0
	Obscn	49.0595	41.9067	0
	Rps2-ps6	49.0595	57.0644	0
	Rtl8c	49.0595	63.3059	0
	Sox5	49.0595	46.3649	0
	Tecta	49.0595	47.2565	0
	Terc	49.0595	48.1481	0
	Tymp	49.0595	36.5569	0
	Vpreb1	49.0595	52.6063	0
	2610017A05Rik	50.0407	49.9314	0
	4930509G22Rik	50.0407	49.9314	0
	5430414B19Rik	50.0407	50.823	0
	A930012O16Rik	50.0407	60.631	0
	Amd-ps4	50.0407	44.5816	0
	Fibin	50.0407	51.7146	0
	Gm13410	50.0407	57.9561	0
	Gm14963	50.0407	53.4979	0
	Gm1866	50.0407	57.0644	0
	Gm2106	50.0407	40.1234	0
	Gm38057	50.0407	45.4732	0
	Gm42798	50.0407	57.9561	0
	Gm43593	50.0407	32.9904	0
	Gm47218	50.0407	66.8724	0
	Gm47586	50.0407	51.7146	0
	Gm49891	50.0407	54.3895	0
	Il4i1	50.0407	35.6653	0
	Mpp4	50.0407	56.1728	0
	Nptx2	50.0407	69.5473	0
	Psors1c2	50.0407	49.0398	0
	Scara5	50.0407	41.0151	0
	Scarf1	50.0407	49.9314	0
	Slc8a1	50.0407	42.7983	0
	Spem1	50.0407	53.4979	0
	Trav4-3	50.0407	57.0644	0
	Tsacc	50.0407	40.1234	0
	Zscan4c	50.0407	41.9067	0
	A230056P14Rik	51.0219	58.8477	0
	A230060F14Rik	51.0219	52.6063	0
	AF357399	51.0219	65.9808	0
	Car8	51.0219	42.7983	0
	Ces2g	51.0219	60.631	0
	Chst13	51.0219	51.7146	0
	Cryba4	51.0219	41.0151	0
	D130017N08Rik	51.0219	47.2565	0
	Fcer1g	51.0219	57.0644	0
	Gm26705	51.0219	46.3649	0
	Gm43173	51.0219	41.0151	0
	Gm6467	51.0219	39.2318	0
	Gm6566	51.0219	56.1728	0
	Gm7808	51.0219	64.1975	0
	Grin3b	51.0219	43.69	0
	H4c4	51.0219	64.1975	0
	Hmgb1-ps7	51.0219	63.3059	0
	Lgals2	51.0219	74.8971	0
	Myh7b	51.0219	40.1234	0
	Nap1l3	51.0219	49.0398	0
	Pcdh8	51.0219	51.7146	0
	Pcdhgb5	51.0219	39.2318	0
	Ppp1r42	51.0219	61.5226	0
	Rps24-ps3	51.0219	52.6063	0
	Snrpn	51.0219	49.0398	0
	Sox8	51.0219	48.1481	0
	Zscan30	51.0219	60.631	0
	1700092M07Rik	52.0031	37.4485	0
	4930540M05Rik	52.0031	33.882	0
	A930012L18Rik	52.0031	53.4979	0
	AI467606	52.0031	54.3895	0
	B130021K23Rik	52.0031	49.9314	0
	Bpifc	52.0031	57.9561	0
	C1ql4	52.0031	41.9067	0
	C230037L18Rik	52.0031	64.1975	0
	Ces2f	52.0031	47.2565	0
	Etohd2	52.0031	62.4142	0
	Galnt15	52.0031	69.5473	0
	Gm12966	52.0031	63.3059	0
	Gm37084	52.0031	38.3402	0
	Gm43482	52.0031	49.0398	0
	Gm47087	52.0031	28.5322	0
	Gm48908	52.0031	43.69	0
	Gm6501	52.0031	32.9904	0
	Gm6542	52.0031	60.631	0
	Gm8767	52.0031	44.5816	0
	Gm9755	52.0031	48.1481	0
	Gp5	52.0031	49.9314	0
	H4c1	52.0031	47.2565	0
	Kcnmb4	52.0031	66.8724	0
	Lrrc70	52.0031	71.3305	0
	Mettl5os	52.0031	65.0891	0
	Mir8091	52.0031	44.5816	0
	Oacyl	52.0031	41.0151	0
	Pcp4l1	52.0031	60.631	0
	Phf2os1	52.0031	61.5226	0
	Pianp	52.0031	50.823	0
	Ppp1r18os	52.0031	65.9808	0
	Rpl24	52.0031	63.3059	0
	Rpsa-ps2	52.0031	43.69	0
	Ucn2	52.0031	49.0398	0
	Zkscan16	52.0031	48.1481	0
	1810044D09Rik	52.9843	60.631	0
	4933433H22Rik	52.9843	41.9067	0
	A730091E23Rik	52.9843	46.3649	0
	Cd200r1	52.9843	56.1728	0
	Dynap	52.9843	63.3059	0
	Fahd2a	52.9843	55.2812	0
	Gm10250	52.9843	55.2812	0
	Gm12056	52.9843	50.823	0
	Gm12693	52.9843	46.3649	0
	Gm13688	52.9843	52.6063	0
	Gm30122	52.9843	42.7983	0
	Gm30373	52.9843	44.5816	0
	Gm3320	52.9843	49.0398	0
	Gm38300	52.9843	56.1728	0
	Gm42476	52.9843	61.5226	0
	Gm42986	52.9843	70.4389	0
	Gm43379	52.9843	47.2565	0
	Gm47483	52.9843	51.7146	0
	Gm5422	52.9843	52.6063	0
	H2-T-ps	52.9843	57.9561	0
	Jph4	52.9843	48.1481	0
	Klhl10	52.9843	74.0054	0
	Rps15a-ps4	52.9843	49.0398	0
	Rps15a-ps7	52.9843	38.3402	0
	Spata17	52.9843	57.9561	0
	Tmem51	52.9843	32.0987	0
	Tmprss7	52.9843	46.3649	0
	1700001L19Rik	53.9655	46.3649	0
	1700067K01Rik	53.9655	49.0398	0
	4930590J08Rik	53.9655	54.3895	0
	9130230N09Rik	53.9655	55.2812	0
	AA467197	53.9655	54.3895	0
	Agtr1a	53.9655	66.8724	0
	Aim2	53.9655	54.3895	0
	Ak7	53.9655	38.3402	0
	B130024G19Rik	53.9655	72.2222	0
	Bcl11b	53.9655	51.7146	0
	Bdkrb2	53.9655	61.5226	0
	Catspere2	53.9655	45.4732	0
	Chrnb4	53.9655	56.1728	0
	Cybrd1	53.9655	59.7393	0
	Efhb	53.9655	63.3059	0
	Exph5	53.9655	59.7393	0
	Fam89a	53.9655	67.764	0
	Gm25835	53.9655	66.8724	0
	Gm28424	53.9655	45.4732	0
	Gm42432	53.9655	39.2318	0
	Gm48146	53.9655	63.3059	0
	Gm48958	53.9655	55.2812	0
	Gm6937	53.9655	58.8477	0
	Gm7665	53.9655	42.7983	0
	Gm8213	53.9655	57.9561	0
	Golga7b	53.9655	59.7393	0
	Gpc2	53.9655	52.6063	0
	Grid2	53.9655	54.3895	0
	H2ac15	53.9655	57.9561	0
	H3c6	53.9655	40.1234	0
	Hist1h2bp	53.9655	47.2565	0
	Mrvi1	53.9655	61.5226	0
	Pou4f1	53.9655	35.6653	0
	Psd2	53.9655	41.9067	0
	Rasd1	53.9655	70.4389	0
	Rpsa-ps12	53.9655	68.6557	0
	Sh3d21	53.9655	44.5816	0
	Sh3gl3	53.9655	45.4732	0
	Slc18a1	53.9655	40.1234	0
	Slc25a2	53.9655	57.9561	0
	Sult2b1	53.9655	56.1728	0
	Tm6sf1	53.9655	50.823	0
	Tnfsfm13	53.9655	79.3552	0
	Tnni3k	53.9655	62.4142	0
	Ttc21a	53.9655	71.3305	0
	Vwce	53.9655	65.9808	0
	AC109619.1	54.9467	64.1975	0
	Adamts16	54.9467	45.4732	0
	BC028528	54.9467	57.0644	0
	C330013E15Rik	54.9467	78.4636	0
	Cdv3-ps	54.9467	49.9314	0
	Diras1	54.9467	43.69	0
	Gm10478	54.9467	33.882	0
	Gm13203	54.9467	59.7393	0
	Gm2011	54.9467	41.9067	0
	Gm21092	54.9467	52.6063	0
	Gm23201	54.9467	62.4142	0
	Gm29292	54.9467	56.1728	0
	Gm36371	54.9467	55.2812	0
	Gm4013	54.9467	44.5816	0
	Gm42913	54.9467	32.9904	0
	Gm43029	54.9467	54.3895	0
	Gm48062	54.9467	72.2222	0
	Gm5345	54.9467	55.2812	0
	Gm5417	54.9467	48.1481	0
	Gm9993	54.9467	47.2565	0
	Gnmt	54.9467	57.0644	0
	Jph2	54.9467	57.0644	0
	Ltc4s	54.9467	70.4389	0
	Pcdhgb4	54.9467	45.4732	0
	Rps25-ps1	54.9467	49.9314	0
	Slc15a2	54.9467	41.0151	0
	Slc22a13b	54.9467	53.4979	0
	Slco1a5	54.9467	58.8477	0
	St8sia2	54.9467	70.4389	0
	Tacr1	54.9467	56.1728	0
	Tlr6	54.9467	60.631	0
	Tomm6os	54.9467	60.631	0
	Acer2	55.9279	57.0644	0
	Acsl6	55.9279	55.2812	0
	Ampd1	55.9279	45.4732	0
	Atp6v1c2	55.9279	56.1728	0
	C130073F10Rik	55.9279	44.5816	0
	Cbln1	55.9279	61.5226	0
	Dnajc22	55.9279	62.4142	0
	E130008D07Rik	55.9279	44.5816	0
	Glud-ps	55.9279	49.9314	0
	Gm10269	55.9279	58.8477	0
	Gm12917	55.9279	45.4732	0
	Gm15379	55.9279	41.0151	0
	Gm15441	55.9279	49.9314	0
	Gm15608	55.9279	56.1728	0
	Gm17809	55.9279	44.5816	0
	Gm23119	55.9279	57.9561	0
	Gm2399	55.9279	47.2565	0
	Gm4027	55.9279	65.0891	0
	Gm42793	55.9279	57.0644	0
	Gm5171	55.9279	69.5473	0
	Gm5898	55.9279	54.3895	0
	Gm7488	55.9279	53.4979	0
	Gpa33	55.9279	72.2222	0
	Jakmip2	55.9279	54.3895	0
	Krt16	55.9279	76.6803	0
	Misp	55.9279	52.6063	0
	Nkpd1	55.9279	47.2565	0
	Pitpnm3	55.9279	65.0891	0
	Ptpn5	55.9279	42.7983	0
	Rbm3os	55.9279	51.7146	0
	Ripor3	55.9279	77.572	0
	Rnu73b	55.9279	57.0644	0
	Rpgrip1	55.9279	63.3059	0
	Slc34a2	55.9279	72.2222	0
	Slfn10-ps	55.9279	54.3895	0
	Slfn5	55.9279	49.0398	0
	Smc1b	55.9279	65.0891	0
	Spink2	55.9279	82.9218	0
	Tnfsf13b	55.9279	41.9067	0
	4930563E22Rik	56.9091	72.2222	0
	Adam4	56.9091	86.4883	0
	B230369F24Rik	56.9091	75.7887	0
	Cib4	56.9091	66.8724	0
	Cpt1b	56.9091	49.0398	0
	Ddx25	56.9091	57.9561	0
	Fam13a	56.9091	57.9561	0
	Gm26826	56.9091	56.1728	0
	Gm28818	56.9091	53.4979	0
	Gm38102	56.9091	30.3155	0
	Gm42783	56.9091	64.1975	0
	Gm44423	56.9091	49.9314	0
	Gm48646	56.9091	45.4732	0
	Gm6787	56.9091	50.823	0
	Gm8947	56.9091	63.3059	0
	Il18	56.9091	49.9314	0
	Islr2	56.9091	73.1138	0
	Ldhal6b	56.9091	56.1728	0
	Pdf	56.9091	71.3305	0
	Snx22	56.9091	47.2565	0
	1810019D21Rik	57.8903	74.0054	0
	4930404N11Rik	57.8903	58.8477	0
	4930431P19Rik	57.8903	55.2812	0
	Abcc8	57.8903	48.1481	0
	Adhfe1	57.8903	66.8724	0
	Atcay	57.8903	43.69	0
	Ccdc162	57.8903	56.1728	0
	Cutal	57.8903	66.8724	0
	Eef1akmt3	57.8903	76.6803	0
	Fam43b	57.8903	55.2812	0
	Gm16023	57.8903	68.6557	0
	Gm26901	57.8903	37.4485	0
	Gm35330	57.8903	62.4142	0
	Gm45418	57.8903	64.1975	0
	Gm47583	57.8903	82.9218	0
	Gm50394	57.8903	47.2565	0
	Gm5815	57.8903	65.9808	0
	Gm6257	57.8903	60.631	0
	H2-M10.4	57.8903	43.69	0
	Lama3	57.8903	61.5226	0
	Lrp2	57.8903	57.0644	0
	Lrrc10b	57.8903	47.2565	0
	Neurl3	57.8903	64.1975	0
	Tceal3	57.8903	56.1728	0
	Zcwpw2	57.8903	57.0644	0
	Zscan18	57.8903	60.631	0
	C030014I23Rik	58.8715	75.7887	0
	Cntd1	58.8715	92.7297	0
	Ctrl	58.8715	49.0398	0
	D6Ertd527e	58.8715	57.9561	0
	Dlec1	58.8715	92.7297	0
	E330011M16Rik	58.8715	60.631	0
	Fn3k	58.8715	44.5816	0
	Gm12854	58.8715	69.5473	0
	Gm14167	58.8715	55.2812	0
	Gm16124	58.8715	57.9561	0
	Gm20655	58.8715	66.8724	0
	Gm23969	58.8715	61.5226	0
	Gm27326	58.8715	45.4732	0
	Gm42568	58.8715	69.5473	0
	Gm43545	58.8715	60.631	0
	Gm48035	58.8715	38.3402	0
	Hspb2	58.8715	54.3895	1
	Kif19a	58.8715	42.7983	0
	Mfsd4b1	58.8715	38.3402	0
	Misp3	58.8715	44.5816	0
	Mpzl2	58.8715	72.2222	0
	Pacrg	58.8715	64.1975	0
	Ptch2	58.8715	87.3799	0
	Rab37	58.8715	47.2565	0
	Radx	58.8715	56.1728	0
	Rgs17	58.8715	42.7983	0
	Rnps1-ps	58.8715	56.1728	0
	Rpl17-ps5	58.8715	61.5226	0
	Srcin1	58.8715	70.4389	0
	Tmem191c	58.8715	53.4979	0
	Tmem229b	58.8715	58.8477	0
	Wnt2	58.8715	74.0054	0
	4833408A19Rik	59.8526	66.8724	0
	6330537M06Rik	59.8526	51.7146	0
	Abi3	59.8526	58.8477	0
	Adcy4	59.8526	54.3895	0
	Agap2	59.8526	50.823	0
	Gm12263	59.8526	68.6557	0
	Gm13146	59.8526	38.3402	0
	Gm32282	59.8526	58.8477	0
	Gm3571	59.8526	42.7983	0
	Gm43059	59.8526	56.1728	0
	Gm49376	59.8526	90.0548	0
	Gm7008	59.8526	73.1138	0
	Gstp2	59.8526	54.3895	0
	Has2os	59.8526	70.4389	0
	Nsa2-ps1	59.8526	68.6557	0
	P2ry10b	59.8526	52.6063	0
	Pramef25	59.8526	61.5226	0
	Rasgrf2	59.8526	57.9561	0
	Rgs4	59.8526	70.4389	0
	Slc6a7	59.8526	68.6557	0
	Stk26	59.8526	59.7393	0
	Tas1r3	59.8526	61.5226	0
	Zmiz1os1	59.8526	54.3895	0
	Zmynd15	59.8526	60.631	0
	1700086P04Rik	60.8338	68.6557	0
	4930519P11Rik	60.8338	65.9808	0
	A230072E10Rik	60.8338	73.1138	0
	Ablim3	60.8338	66.8724	0
	AI839979	60.8338	51.7146	0
	Colgalt2	60.8338	49.9314	0
	Fam184a	60.8338	47.2565	0
	Gm12286	60.8338	51.7146	0
	Gm21986	60.8338	65.0891	0
	Gm26850	60.8338	55.2812	0
	Gm3756	60.8338	55.2812	0
	Gm37621	60.8338	54.3895	0
	Gm42611	60.8338	74.8971	0
	Gm42820	60.8338	55.2812	0
	Gm43196	60.8338	45.4732	0
	Gm45221	60.8338	58.8477	0
	Gm46378	60.8338	34.7736	0
	Gm47271	60.8338	56.1728	0
	Gm5586	60.8338	78.4636	0
	H2-Eb1	60.8338	60.631	0
	Ina	60.8338	77.572	0
	Large2	60.8338	77.572	0
	Ly6g5b	60.8338	51.7146	0
	Mctp1	60.8338	65.0891	0
	Nme5	60.8338	57.9561	0
	Prr16	60.8338	47.2565	0
	Slc46a3	60.8338	65.9808	0
	9330161L09Rik	61.815	46.3649	0
	Adgrg5	61.815	74.8971	0
	Aqp11	61.815	60.631	0
	Arl9	61.815	54.3895	0
	Awat2	61.815	65.9808	0
	Ccdc166	61.815	60.631	0
	Creb3l4	61.815	70.4389	0
	Cxcl15	61.815	79.3552	0
	Enho	61.815	53.4979	0
	Etaa1os	61.815	65.9808	0
	Gm15690	61.815	51.7146	0
	Gm15731	61.815	49.0398	0
	Gm19721	61.815	49.0398	0
	Gm28941	61.815	59.7393	0
	Gm38020	61.815	65.9808	0
	Gm42670	61.815	55.2812	0
	Gm43609	61.815	57.0644	0
	Gm44616	61.815	49.0398	0
	Gm48069	61.815	74.8971	0
	Gm5176	61.815	68.6557	0
	Gm5242	61.815	74.8971	0
	Gm7367	61.815	50.823	0
	Hspe1-rs1	61.815	70.4389	1
	Lat	61.815	77.572	0
	Mmp23	61.815	53.4979	0
	Nap1l2	61.815	75.7887	0
	Negr1	61.815	50.823	0
	Noxred1	61.815	60.631	0
	Pcdhga9	61.815	48.1481	0
	Ppil6	61.815	61.5226	0
	Psenen-ps	61.815	95.4046	0
	Rnasel	61.815	49.0398	0
	Tcea1-ps1	61.815	65.9808	0
	Tmem266	61.815	57.9561	0
	0610009L18Rik	62.7962	72.2222	0
	1700102P08Rik	62.7962	68.6557	0
	4930599N23Rik	62.7962	51.7146	0
	Angpt4	62.7962	77.572	0
	Catsperd	62.7962	74.8971	0
	Ccdc17	62.7962	60.631	0
	Disp2	62.7962	60.631	0
	Dlk1	62.7962	55.2812	0
	Fxyd6	62.7962	52.6063	0
	Gm10101	62.7962	60.631	0
	Gm10702	62.7962	94.513	0
	Gm10812	62.7962	69.5473	0
	Gm10827	62.7962	40.1234	0
	Gm16183	62.7962	88.2716	0
	Gm16796	62.7962	50.823	0
	Gm22107	62.7962	74.0054	0
	Gm26569	62.7962	56.1728	0
	Gm3362	62.7962	57.0644	0
	Gm37933	62.7962	52.6063	0
	Gm43225	62.7962	74.0054	0
	Gm43412	62.7962	65.9808	0
	Gm5835	62.7962	73.1138	0
	Gm5837	62.7962	61.5226	0
	Gm7658	62.7962	58.8477	0
	Gm7957	62.7962	87.3799	0
	Gm9805	62.7962	66.8724	0
	Gpr156	62.7962	74.8971	0
	Itgb1bp2	62.7962	81.1385	0
	Myh13	62.7962	72.2222	0
	Nanog	62.7962	68.6557	0
	Ndn	62.7962	77.572	0
	Oit3	62.7962	63.3059	0
	Sag	62.7962	49.9314	0
	Shcbp1l	62.7962	69.5473	0
	Smtnl2	62.7962	59.7393	0
	Trac	62.7962	56.1728	0
	Vipr1	62.7962	63.3059	0
	Wnt4	62.7962	61.5226	0
	1300017J02Rik	63.7774	67.764	0
	2010300C02Rik	63.7774	67.764	0
	2810457G06Rik	63.7774	74.0054	0
	3300005D01Rik	63.7774	65.9808	0
	9230116N13Rik	63.7774	113.237	0
	Adcy1	63.7774	64.1975	0
	Ccdc142os	63.7774	72.2222	0
	Clic5	63.7774	55.2812	0
	Cox6a2	63.7774	75.7887	0
	Ednrb	63.7774	66.8724	0
	Gabrb2	63.7774	66.8724	0
	Gm11423	63.7774	76.6803	0
	Gm11772	63.7774	44.5816	0
	Gm15610	63.7774	64.1975	0
	Gm16794	63.7774	70.4389	0
	Gm20628	63.7774	51.7146	0
	Gm34342	63.7774	49.0398	0
	Gm35853	63.7774	60.631	0
	Gm36283	63.7774	41.0151	0
	Gm43039	63.7774	49.0398	0
	Gm44699	63.7774	52.6063	0
	Gm47652	63.7774	51.7146	0
	Gm47963	63.7774	43.69	0
	Got2-ps1	63.7774	72.2222	0
	Hs3st1	63.7774	58.8477	0
	Klra6	63.7774	62.4142	0
	Mmp9	63.7774	70.4389	0
	mt-Tt	63.7774	87.3799	0
	Rpl10-ps3	63.7774	65.0891	0
	Sla2	63.7774	52.6063	0
	Tafa2	63.7774	51.7146	0
	Tmc8	63.7774	65.9808	0
	Tmem181c-ps	63.7774	45.4732	0
	Tmprss9	63.7774	60.631	0
	5330431K02Rik	64.7586	61.5226	0
	A430018G15Rik	64.7586	82.0301	0
	Adora1	64.7586	80.2469	0
	C230035I16Rik	64.7586	83.8134	0
	D530018E20Rik	64.7586	52.6063	0
	Fndc7	64.7586	63.3059	0
	G730003C15Rik	64.7586	46.3649	0
	Gm10399	64.7586	52.6063	0
	Gm10705	64.7586	37.4485	0
	Gm13610	64.7586	38.3402	0
	Gm16574	64.7586	40.1234	0
	Gm16712	64.7586	55.2812	0
	Gm23833	64.7586	64.1975	0
	Gm29718	64.7586	61.5226	0
	Gm42559	64.7586	83.8134	0
	Gm45494	64.7586	66.8724	0
	Gm47798	64.7586	49.9314	0
	Gm6682	64.7586	93.6213	0
	Gm8773	64.7586	87.3799	0
	Gm9816	64.7586	80.2469	0
	Gnat1	64.7586	55.2812	0
	Gpd1	64.7586	82.9218	0
	Myh11	64.7586	63.3059	0
	Pcdh7	64.7586	74.8971	0
	Plcxd1	64.7586	47.2565	0
	Rps11-ps1	64.7586	50.823	0
	Sh3tc1	64.7586	62.4142	0
	Susd1	64.7586	60.631	0
	4930458D05Rik	65.7398	67.764	0
	A830005F24Rik	65.7398	69.5473	0
	Aarsd1	65.7398	51.7146	0
	Arhgef6	65.7398	53.4979	0
	Calhm4	65.7398	81.1385	0
	Efcab9	65.7398	49.9314	0
	Gja4	65.7398	39.2318	0
	Gm13986	65.7398	74.0054	0
	Gm14267	65.7398	64.1975	0
	Gm15408	65.7398	64.1975	0
	Gm16433	65.7398	64.1975	0
	Gm20522	65.7398	69.5473	0
	Gm21818	65.7398	70.4389	0
	Gm48045	65.7398	58.8477	0
	Gm5424	65.7398	57.0644	0
	Gm7390	65.7398	41.0151	0
	Hsd3b7	65.7398	80.2469	0
	Mmp25	65.7398	69.5473	0
	Mob3b	65.7398	52.6063	0
	Ppef1	65.7398	57.9561	0
	Rpl23a-ps3	65.7398	47.2565	0
	Rpl36a-ps3	65.7398	41.0151	0
	Serpinc1	65.7398	62.4142	0
	Slc16a4	65.7398	60.631	0
	Snora43	65.7398	68.6557	0
	Tlcd5	65.7398	64.1975	0
	Tubb4a	65.7398	79.3552	0
	2510046G10Rik	66.721	74.8971	0
	9430037O13Rik	66.721	67.764	0
	AA414768	66.721	47.2565	0
	Aipl1	66.721	79.3552	0
	C8g	66.721	65.9808	0
	Cfap53	66.721	63.3059	0
	Dpyd	66.721	73.1138	0
	Gm14827	66.721	63.3059	0
	Gm30082	66.721	72.2222	0
	Gm39526	66.721	75.7887	0
	Gm45716	66.721	80.2469	0
	Gm48933	66.721	56.1728	0
	Gm5698	66.721	55.2812	0
	Gm6552	66.721	70.4389	0
	Gm7972	66.721	60.631	0
	Hao1	66.721	70.4389	0
	Inpp5d	66.721	49.0398	0
	Kcnc3	66.721	65.0891	0
	Nefm	66.721	72.2222	0
	Pcdh1	66.721	52.6063	0
	Pla2r1	66.721	77.572	0
	Prdm8	66.721	82.0301	0
	Proca1	66.721	69.5473	0
	Ptpru	66.721	48.1481	0
	Rab38	66.721	76.6803	0
	Ramp2	66.721	69.5473	0
	Sgk2	66.721	72.2222	0
	Slc9a2	66.721	67.764	0
	Stox2	66.721	87.3799	0
	Zfp457	66.721	69.5473	0
	2310068J16Rik	67.7022	65.9808	0
	9430091E24Rik	67.7022	63.3059	0
	Clstn3	67.7022	58.8477	0
	Gm10419	67.7022	57.0644	0
	Gm10548	67.7022	111.454	0
	Gm11517	67.7022	52.6063	0
	Gm13054	67.7022	65.0891	0
	Gm21319	67.7022	64.1975	0
	Gm31812	67.7022	41.0151	0
	Gm43759	67.7022	55.2812	0
	H2-Bl	67.7022	58.8477	0
	H3f3c	67.7022	55.2812	0
	Ip6k3	67.7022	81.1385	0
	Nkapl	67.7022	61.5226	0
	Ppp2r2c	67.7022	51.7146	0
	Slc5a8	67.7022	61.5226	0
	Tjp3	67.7022	64.1975	0
	Ubap1l	67.7022	91.8381	0
	9530052C20Rik	68.6834	65.9808	0
	AI115009	68.6834	65.0891	0
	Atp8b5	68.6834	87.3799	0
	Cyp2s1	68.6834	69.5473	0
	Gm10654	68.6834	59.7393	0
	Gm15694	68.6834	63.3059	0
	Gm26645	68.6834	69.5473	0
	Gm40038	68.6834	64.1975	0
	Gm45853	68.6834	48.1481	0
	Gm47585	68.6834	87.3799	0
	Gm9113	68.6834	56.1728	0
	Gm9887	68.6834	78.4636	0
	Hhipl2	68.6834	60.631	0
	Pate2	68.6834	66.8724	0
	Rhbdl2	68.6834	89.1632	0
	Rpl17-ps3	68.6834	65.0891	0
	Sec31b	68.6834	59.7393	0
	Zeb2os	68.6834	88.2716	0
	Zfp345	68.6834	83.8134	0
	Zmynd12	68.6834	78.4636	0
	2700033N17Rik	69.6646	82.0301	0
	4931428L18Rik	69.6646	40.1234	0
	Acaa1b	69.6646	65.0891	0
	Appbp2os	69.6646	52.6063	0
	Arl5c	69.6646	68.6557	0
	Atp8b1	69.6646	71.3305	0
	BC037704	69.6646	74.8971	0
	Bmpr1b	69.6646	72.2222	0
	Gm15559	69.6646	65.0891	0
	Gm17396	69.6646	58.8477	0
	Gm22806	69.6646	67.764	0
	Gm26407	69.6646	36.5569	0
	Gm26902	69.6646	53.4979	0
	Gm42940	69.6646	64.1975	0
	Gm43328	69.6646	62.4142	0
	Gm48139	69.6646	74.0054	0
	Gm5784	69.6646	79.3552	0
	Gm6475	69.6646	71.3305	0
	Gpsm3	69.6646	59.7393	0
	H3f3a-ps2	69.6646	55.2812	0
	Lingo3	69.6646	78.4636	0
	Nhlrc1	69.6646	57.0644	0
	Psca	69.6646	68.6557	0
	Rgs11	69.6646	87.3799	0
	Spocd1	69.6646	57.9561	0
	Clec11a	70.6457	44.5816	0
	Gm12669	70.6457	87.3799	0
	Gm13889	70.6457	51.7146	0
	Gm37285	70.6457	69.5473	0
	Gm42658	70.6457	73.1138	0
	Gm43080	70.6457	82.0301	0
	Gm47962	70.6457	68.6557	0
	Gm48086	70.6457	50.823	0
	Gm48826	70.6457	46.3649	0
	Gm49201	70.6457	83.8134	0
	Gm9530	70.6457	76.6803	0
	Gstm7	70.6457	68.6557	0
	Hrct1	70.6457	93.6213	0
	Man2c1os	70.6457	74.8971	0
	Plch2	70.6457	76.6803	0
	Rps13-ps2	70.6457	96.2962	0
	Wnt2b	70.6457	64.1975	0
	1700055D18Rik	71.6269	66.8724	0
	6430511E19Rik	71.6269	82.0301	0
	Col17a1	71.6269	74.8971	0
	Duxf3	71.6269	80.2469	0
	Erg	71.6269	82.0301	0
	Gm12216	71.6269	61.5226	0
	Gm15536	71.6269	111.454	0
	Gm20036	71.6269	91.8381	0
	Gm43143	71.6269	52.6063	0
	Gm48623	71.6269	36.5569	0
	Gm5844	71.6269	79.3552	0
	Gm6652	71.6269	71.3305	0
	Gm9057	71.6269	91.8381	0
	Hmgn2-ps1	71.6269	71.3305	0
	Hspa1l	71.6269	75.7887	1
	Igfbp5	71.6269	104.321	0
	Oaz2-ps	71.6269	66.8724	0
	Prxl2b	71.6269	69.5473	0
	Snhg11	71.6269	85.5967	0
	1700056N10Rik	72.6081	88.2716	0
	4930518I15Rik	72.6081	87.3799	0
	9030624G23Rik	72.6081	70.4389	0
	Akt2-ps	72.6081	72.2222	0
	Atp6v0c-ps2	72.6081	58.8477	0
	Gm11944	72.6081	71.3305	0
	Gm14286	72.6081	71.3305	0
	Gm20219	72.6081	78.4636	0
	Gm44200	72.6081	68.6557	0
	Ifitm1	72.6081	92.7297	0
	Impg2	72.6081	65.9808	0
	Mcpt8	72.6081	104.321	0
	Smim27	72.6081	93.6213	0
	Tmem200a	72.6081	66.8724	0
	1810010H24Rik	73.5893	101.646	0
	4833417C18Rik	73.5893	105.213	0
	4930589O11Rik	73.5893	80.2469	0
	8430422M14Rik	73.5893	74.0054	0
	A430035B10Rik	73.5893	76.6803	0
	Apom	73.5893	63.3059	0
	B430305J03Rik	73.5893	73.1138	0
	C2	73.5893	80.2469	0
	Cbfa2t3	73.5893	51.7146	0
	Gm12743	73.5893	43.69	0
	Gm15760	73.5893	69.5473	0
	Gm29609	73.5893	49.9314	0
	Gm45718	73.5893	65.9808	0
	Gm47021	73.5893	61.5226	0
	Has3	73.5893	66.8724	0
	Kcna4	73.5893	78.4636	0
	Lgals4	73.5893	71.3305	0
	Lpl	73.5893	82.9218	0
	Mucl3	73.5893	60.631	0
	Phlda2	73.5893	52.6063	0
	Prl2c2	73.5893	69.5473	0
	Rapsn	73.5893	66.8724	0
	Rnf207	73.5893	74.0054	0
	Rsph10b	73.5893	69.5473	0
	Samd15	73.5893	73.1138	0
	Sec1	73.5893	75.7887	0
	Sigirr	73.5893	67.764	0
	Snord72	73.5893	86.4883	0
	Usp44	73.5893	81.1385	0
	Wfikkn2	73.5893	60.631	0
	Zfp85os	73.5893	64.1975	0
	6330415G19Rik	74.5705	90.0548	0
	D5Ertd605e	74.5705	106.996	0
	E230013L22Rik	74.5705	87.3799	0
	Fgf11	74.5705	87.3799	0
	Gm20337	74.5705	91.8381	0
	Gm37644	74.5705	57.0644	0
	Gm37800	74.5705	90.0548	0
	Gm5953	74.5705	54.3895	0
	Ifit1bl1	74.5705	50.823	0
	Kcp	74.5705	56.1728	0
	Krtcap3	74.5705	84.705	0
	Mroh6	74.5705	83.8134	0
	P2ry1	74.5705	70.4389	0
	Paqr9	74.5705	72.2222	0
	Pla2g3	74.5705	54.3895	0
	Rab15	74.5705	73.1138	0
	Rpl36al	74.5705	68.6557	0
	Skap1	74.5705	66.8724	0
	Slc29a4	74.5705	59.7393	0
	Slc3a1	74.5705	74.0054	0
	Tagln3	74.5705	55.2812	0
	Tes3-ps	74.5705	94.513	0
	Acvr2b	75.5517	62.4142	0
	AI182371	75.5517	77.572	0
	B230216N24Rik	75.5517	65.0891	0
	B930094E09Rik	75.5517	67.764	0
	Chtf8	75.5517	74.0054	0
	Ctdsp2-ps	75.5517	67.764	0
	Gm14057	75.5517	88.2716	0
	Gm21960	75.5517	64.1975	0
	Gm26771	75.5517	56.1728	0
	Gm36989	75.5517	75.7887	0
	Gm37154	75.5517	66.8724	0
	Gm38228	75.5517	55.2812	0
	Gm38366	75.5517	46.3649	0
	Gm43857	75.5517	84.705	0
	Gm49064	75.5517	99.8628	0
	Gm49223	75.5517	52.6063	0
	Gm49864	75.5517	77.572	0
	Krt13	75.5517	97.1879	0
	Myh7	75.5517	81.1385	0
	Popdc2	75.5517	52.6063	0
	Slc9b2	75.5517	90.9465	0
	Trpm3	75.5517	77.572	0
	Vdac3-ps1	75.5517	79.3552	0
	A230065N10Rik	76.5329	75.7887	0
	Adap1	76.5329	73.1138	0
	Cyp27b1	76.5329	80.2469	0
	Gm10131	76.5329	72.2222	0
	Gm10353	76.5329	83.8134	0
	Gm12500	76.5329	106.104	0
	Gm26542	76.5329	84.705	0
	Gm27240	76.5329	46.3649	0
	Gm38067	76.5329	63.3059	0
	Irf6	76.5329	72.2222	0
	Klk10	76.5329	71.3305	0
	Kng2	76.5329	93.6213	0
	Mdfi	76.5329	86.4883	0
	Nkd1	76.5329	77.572	0
	Slc16a13	76.5329	82.0301	0
	Tmem221	76.5329	93.6213	0
	Tmod1	76.5329	77.572	0
	2810433D01Rik	77.5141	79.3552	0
	4732416N19Rik	77.5141	87.3799	0
	AC122821.1	77.5141	74.8971	0
	AF067061	77.5141	91.8381	0
	Cerox1	77.5141	100.754	0
	Dusp2	77.5141	84.705	0
	Gm1141	77.5141	98.0795	0
	Gm11560	77.5141	66.8724	0
	Gm27219	77.5141	65.0891	0
	Gm33378	77.5141	65.0891	0
	Gm42809	77.5141	87.3799	0
	Gm43071	77.5141	77.572	0
	H2-T10	77.5141	82.0301	0
	Muc2	77.5141	75.7887	0
	Ndufa4l2	77.5141	70.4389	0
	Phospho1	77.5141	98.0795	0
	Rps4l	77.5141	95.4046	0
	Slc12a5	77.5141	62.4142	0
	9230111E07Rik	78.4953	63.3059	0
	A130051J06Rik	78.4953	82.0301	0
	Bloc1s1	78.4953	136.42	0
	Caps2	78.4953	74.8971	0
	Ccdc154	78.4953	103.429	0
	Cdc42ep5	78.4953	97.1879	0
	Dbndd1	78.4953	76.6803	0
	E030022I16Rik	78.4953	90.0548	0
	Gm10778	78.4953	70.4389	0
	Gm11508	78.4953	73.1138	0
	Gm37116	78.4953	73.1138	0
	Gm37303	78.4953	85.5967	0
	Gm37968	78.4953	59.7393	0
	Itga2	78.4953	54.3895	0
	Lef1	78.4953	83.8134	0
	Mthfs	78.4953	87.3799	0
	Myrip	78.4953	77.572	0
	Rpl39-ps	78.4953	65.9808	0
	Tnfrsf13c	78.4953	65.0891	0
	Wscd2	78.4953	89.1632	0
	Zfp985	78.4953	105.213	0
	Actr3-ps	79.4765	63.3059	0
	Ankmy1	79.4765	63.3059	0
	Apol7d	79.4765	52.6063	0
	E230001N04Rik	79.4765	76.6803	0
	Fndc3c1	79.4765	73.1138	0
	Gm13680	79.4765	81.1385	0
	Gm20627	79.4765	76.6803	0
	Gm42929	79.4765	80.2469	0
	Gm44710	79.4765	81.1385	0
	Gm45855	79.4765	61.5226	0
	Gm9121	79.4765	93.6213	0
	Gm9828	79.4765	82.9218	0
	Gna15	79.4765	84.705	0
	Mmrn2	79.4765	92.7297	0
	Phf21b	79.4765	82.0301	0
	Phtf1os	79.4765	86.4883	0
	Slc8a2	79.4765	71.3305	0
	Snai3	79.4765	89.1632	0
	Vkorc1	79.4765	87.3799	0
	4933411K16Rik	80.4577	82.0301	0
	Arg2	80.4577	70.4389	0
	Dmrta1	80.4577	64.1975	0
	E030042O20Rik	80.4577	82.0301	0
	Foxd2	80.4577	110.562	0
	Gm10226	80.4577	73.1138	0
	Gm43254	80.4577	76.6803	0
	Hes2	80.4577	60.631	0
	Masp2	80.4577	82.9218	0
	Nlrx1	80.4577	83.8134	0
	Nrcam	80.4577	65.9808	0
	Pcdhb5	80.4577	67.764	0
	Rbm3-ps	80.4577	83.8134	0
	Rtn4rl1	80.4577	106.996	0
	Tnfrsf14	80.4577	90.0548	0
	1700123M08Rik	81.4388	80.2469	0
	Ankrd61	81.4388	91.8381	0
	Arhgap4	81.4388	86.4883	0
	Cldn34c1	81.4388	85.5967	0
	Gjb5	81.4388	99.8628	0
	Gm31834	81.4388	88.2716	0
	Gm43205	81.4388	76.6803	0
	Gm45767	81.4388	77.572	0
	Gm9922	81.4388	97.1879	0
	Grin3a	81.4388	111.454	0
	Hkdc1	81.4388	65.9808	0
	Matk	81.4388	75.7887	0
	Pax6	81.4388	75.7887	0
	Pgam1-ps2	81.4388	77.572	0
	Phactr1	81.4388	98.0795	0
	Platr22	81.4388	106.104	0
	Ppef2	81.4388	58.8477	0
	Tlcd2	81.4388	82.0301	0
	Tmem220	81.4388	85.5967	0
	Wdr27	81.4388	87.3799	0
	4930481B07Rik	82.42	95.4046	0
	4930507D05Rik	82.42	56.1728	0
	4933413C19Rik	82.42	92.7297	0
	5033417F24Rik	82.42	89.1632	0
	5830408C22Rik	82.42	82.9218	0
	AV099323	82.42	102.538	0
	Colca2	82.42	90.0548	0
	Ddn	82.42	74.0054	0
	Des	82.42	66.8724	0
	Epm2a	82.42	65.9808	0
	Fbxl13	82.42	90.9465	0
	Gm14002	82.42	115.912	0
	Gm22270	82.42	75.7887	0
	Gm26590	82.42	90.9465	0
	Gm36627	82.42	62.4142	0
	Gm37168	82.42	90.9465	0
	Gm37274	82.42	82.0301	0
	Gm4285	82.42	86.4883	0
	Gm45053	82.42	74.8971	0
	Gm49503	82.42	79.3552	0
	Gm9905	82.42	92.7297	0
	Grhl3	82.42	92.7297	0
	H2ac12	82.42	74.0054	0
	Hs3st6	82.42	86.4883	0
	Hsf4	82.42	73.1138	0
	Jam2	82.42	82.9218	0
	Ltk	82.42	84.705	0
	Matn3	82.42	76.6803	0
	Nell2	82.42	75.7887	0
	Nmbr	82.42	74.8971	0
	Npas4	82.42	75.7887	0
	Plekhg6	82.42	82.0301	0
	Snord83b	82.42	91.8381	0
	Sp6	82.42	83.8134	0
	Tbx2	82.42	78.4636	0
	1190001M18Rik	83.4012	115.912	0
	Ccdc170	83.4012	77.572	0
	Cntf	83.4012	85.5967	0
	Csf2rb	83.4012	82.9218	0
	CT030740.1	83.4012	102.538	0
	Gm10461	83.4012	97.1879	0
	Gm15834	83.4012	98.9711	0
	Gm34256	83.4012	90.9465	0
	Gm46339	83.4012	97.1879	0
	Gm6525	83.4012	65.0891	0
	Mypn	83.4012	62.4142	0
	Ppara	83.4012	96.2962	0
	Rpl34-ps1	83.4012	74.8971	0
	Syngr4	83.4012	82.0301	0
	Ube2v1	83.4012	81.1385	0
	1700007L15Rik	84.3824	146.228	0
	Cdk3	84.3824	97.1879	0
	Dlgap1	84.3824	76.6803	0
	Duoxa1	84.3824	86.4883	0
	Gm15246	84.3824	106.996	0
	Gm2423	84.3824	67.764	0
	Gm25047	84.3824	69.5473	0
	Gm27003	84.3824	84.705	0
	Gm6206	84.3824	89.1632	0
	Mirt1	84.3824	114.129	0
	Npm2	84.3824	74.0054	0
	Phpt1	84.3824	108.779	0
	Rab4b	84.3824	95.4046	0
	Crb3	85.3636	63.3059	0
	Gja3	85.3636	88.2716	0
	Gm16098	85.3636	69.5473	0
	Gm48194	85.3636	73.1138	0
	Gm48643	85.3636	57.9561	0
	Gm9118	85.3636	91.8381	0
	Gstt2	85.3636	65.0891	0
	Isoc2b	85.3636	71.3305	0
	Kpna2-ps	85.3636	89.1632	0
	Mmp17	85.3636	94.513	0
	Mrip-ps	85.3636	83.8134	0
	Pde1b	85.3636	63.3059	0
	Piwil2	85.3636	102.538	0
	0610040B10Rik	86.3448	88.2716	0
	1520401A03Rik	86.3448	71.3305	0
	5730414N17Rik	86.3448	83.8134	0
	Acat3	86.3448	82.9218	0
	Acvrl1	86.3448	74.0054	0
	Ccdc150	86.3448	73.1138	0
	E230016K23Rik	86.3448	75.7887	0
	Gm10463	86.3448	71.3305	0
	Gm10785	86.3448	93.6213	0
	Gm11940	86.3448	70.4389	0
	Gm17552	86.3448	82.0301	0
	Gm41442	86.3448	114.129	0
	Gm6169	86.3448	85.5967	0
	Hes7	86.3448	98.9711	0
	Pld4	86.3448	79.3552	0
	Poln	86.3448	88.2716	0
	Reep2	86.3448	84.705	0
	Serpinf2	86.3448	74.0054	0
	Six2	86.3448	60.631	0
	U90926	86.3448	145.336	0
	1700084E18Rik	87.326	83.8134	0
	4930405A21Rik	87.326	74.0054	0
	4930550C14Rik	87.326	103.429	0
	6030445D17Rik	87.326	63.3059	0
	Actn3	87.326	82.0301	0
	AL928616.1	87.326	83.8134	0
	Aspa	87.326	103.429	0
	Calcoco2	87.326	96.2962	0
	Carmil3	87.326	90.9465	0
	Cracr2b	87.326	101.646	0
	Gm10767	87.326	82.9218	0
	Gm13816	87.326	70.4389	0
	Gm26397	87.326	77.572	0
	Gm44321	87.326	59.7393	0
	Gm49396	87.326	85.5967	0
	Hcn1	87.326	117.695	0
	Olfm2	87.326	87.3799	0
	Pacsin1	87.326	52.6063	0
	Pcdhga11	87.326	66.8724	0
	Pla2g4b	87.326	80.2469	0
	Rnls	87.326	61.5226	0
	Tafa5	87.326	86.4883	0
	Zfp14	87.326	93.6213	0
	4632428C04Rik	88.3072	107.887	0
	9330162G02Rik	88.3072	97.1879	0
	Adam22	88.3072	71.3305	0
	B3gnt8	88.3072	120.37	0
	Dlgap2	88.3072	53.4979	0
	Gm20457	88.3072	102.538	0
	Gm28043	88.3072	96.2962	0
	Gng8	88.3072	78.4636	0
	Hdc	88.3072	103.429	0
	Lcp1	88.3072	94.513	0
	Lctl	88.3072	85.5967	0
	Sp100	88.3072	81.1385	0
	Txlnb	88.3072	90.9465	0
	1700102H20Rik	89.2884	94.513	0
	3010001F23Rik	89.2884	71.3305	0
	Adamtsl2	89.2884	96.2962	0
	Cacng8	89.2884	79.3552	0
	Efhc1	89.2884	83.8134	0
	Gm10010	89.2884	76.6803	0
	Gm12932	89.2884	73.1138	0
	Gm19569	89.2884	88.2716	0
	Gm21596	89.2884	98.9711	0
	Gm26620	89.2884	65.9808	0
	Gm42688	89.2884	115.912	0
	Gm47766	89.2884	98.0795	0
	Mgarp	89.2884	106.996	0
	Pax8	89.2884	72.2222	0
	Pcdhga3	89.2884	91.8381	0
	Stox1	89.2884	98.9711	0
	Ube2n-ps1	89.2884	100.754	0
	Ccdc78	90.2696	98.0795	0
	Cdh26	90.2696	90.9465	0
	Cspg5	90.2696	111.454	0
	Fgl2	90.2696	119.479	0
	Gm22009	90.2696	99.8628	0
	Gm24727	90.2696	68.6557	0
	Gm2830	90.2696	148.011	0
	Gm39929	90.2696	98.0795	0
	Gm42603	90.2696	78.4636	0
	Gm49767	90.2696	72.2222	0
	Gm9899	90.2696	95.4046	0
	Hsd17b1	90.2696	98.9711	0
	Htra3	90.2696	92.7297	0
	Prss22	90.2696	98.0795	0
	Rskr	90.2696	87.3799	0
	Slc25a45	90.2696	82.9218	0
	Tmem130	90.2696	101.646	0
	Tnni3	90.2696	104.321	0
	Txndc2	90.2696	88.2716	0
	1700120C14Rik	91.2508	83.8134	0
	2700069I18Rik	91.2508	84.705	0
	Abca4	91.2508	79.3552	0
	Adamts18	91.2508	98.9711	0
	Ak8	91.2508	112.346	0
	Apoa2	91.2508	110.562	0
	Cfap126	91.2508	105.213	0
	Cyp3a57	91.2508	90.9465	0
	D630033A02Rik	91.2508	94.513	0
	Egfl8	91.2508	75.7887	0
	Gm10221	91.2508	101.646	0
	Gm36211	91.2508	85.5967	0
	Gm37121	91.2508	54.3895	0
	Gm42549	91.2508	69.5473	0
	Gm45546	91.2508	90.9465	0
	Gm765	91.2508	85.5967	0
	Gm7666	91.2508	98.0795	0
	Inca1	91.2508	94.513	0
	Kbtbd11	91.2508	112.346	0
	Lipo3	91.2508	112.346	0
	Map3k15	91.2508	104.321	0
	Ralyl	91.2508	90.9465	0
	Ripk3	91.2508	90.9465	0
	Snord43	91.2508	106.104	0
	Spaca9	91.2508	92.7297	0
	Tek	91.2508	88.2716	0
	Tm6sf2	91.2508	90.0548	0
	Tnnt2	91.2508	83.8134	0
	2310010J17Rik	92.2319	100.754	0
	4933430I17Rik	92.2319	86.4883	0
	Acsbg1	92.2319	84.705	0
	Cadm2	92.2319	112.346	0
	F13a1	92.2319	97.1879	0
	Fbxl21	92.2319	103.429	0
	Gm15832	92.2319	90.0548	0
	Gm42748	92.2319	72.2222	0
	Gm42815	92.2319	117.695	0
	Gm42984	92.2319	82.9218	0
	Gm46447	92.2319	76.6803	0
	Gm5857	92.2319	72.2222	0
	Gm6288	92.2319	106.104	0
	Hyal3	92.2319	98.9711	0
	Ism2	92.2319	74.8971	0
	Mast1	92.2319	78.4636	0
	Ppp4r4	92.2319	86.4883	0
	Rims2	92.2319	82.9218	0
	Rnf182	92.2319	82.0301	0
	Stamos	92.2319	101.646	0
	Sugct	92.2319	112.346	0
	Tdpoz8	92.2319	96.2962	0
	0610038B21Rik	93.2131	100.754	0
	Aldh1l1	93.2131	82.0301	0
	Ccdc148	93.2131	119.479	0
	Cd247	93.2131	110.562	0
	Ckmt1	93.2131	107.887	0
	Dynlt1-ps1	93.2131	131.962	0
	Epcam	93.2131	67.764	0
	Gm11973	93.2131	70.4389	0
	Gm14122	93.2131	94.513	0
	Gm28592	93.2131	80.2469	0
	Gm45629	93.2131	112.346	0
	Gm49066	93.2131	90.0548	0
	Gm6658	93.2131	94.513	0
	Gm6981	93.2131	98.9711	0
	Kdm4d	93.2131	103.429	0
	Mdk	93.2131	72.2222	0
	Med9os	93.2131	79.3552	0
	Mslnl	93.2131	107.887	0
	Pla1a	93.2131	102.538	0
	Rpl27-ps1	93.2131	95.4046	0
	Tgtp2	93.2131	60.631	0
	Ccdc13	94.1943	85.5967	0
	D930036K23Rik	94.1943	82.9218	0
	Dlx4	94.1943	118.587	0
	Gm3055	94.1943	113.237	0
	Gm44274	94.1943	87.3799	0
	Gm50180	94.1943	73.1138	0
	Hsd11b2	94.1943	97.1879	0
	Plekhg1	94.1943	98.9711	0
	Tigit	94.1943	115.021	0
	1700112D23Rik	95.1755	106.996	0
	6430550D23Rik	95.1755	86.4883	0
	9330188P03Rik	95.1755	92.7297	0
	9530018H14Rik	95.1755	83.8134	0
	Car2	95.1755	99.8628	0
	Ccno	95.1755	95.4046	0
	Gm13483	95.1755	79.3552	0
	Gm14586	95.1755	134.636	0
	Gm15787	95.1755	103.429	0
	Gm16278	95.1755	102.538	0
	Gm16364	95.1755	83.8134	0
	Gm50455	95.1755	87.3799	0
	Ltb4r1	95.1755	84.705	0
	Nek10	95.1755	85.5967	0
	Oas1d	95.1755	92.7297	0
	Pcdhgb7	95.1755	92.7297	0
	Rnf152	95.1755	105.213	0
	Ttc25	95.1755	113.237	0
	Etl4	96.1567	92.7297	0
	Glra3	96.1567	89.1632	0
	Gm12059	96.1567	98.0795	0
	Gm15270	96.1567	85.5967	0
	Gm15696	96.1567	81.1385	0
	Gm2694	96.1567	96.2962	0
	Gm3650	96.1567	107.887	0
	Gm43032	96.1567	94.513	0
	Gm44667	96.1567	66.8724	0
	Gm49326	96.1567	72.2222	0
	Gm5786	96.1567	160.494	0
	Gm7497	96.1567	106.996	0
	Htr1d	96.1567	97.1879	0
	Ripply3	96.1567	85.5967	0
	Snhg7os	96.1567	100.754	0
	Syn3	96.1567	93.6213	0
	Tekt2	96.1567	115.021	0
	Usp17lb	96.1567	106.996	0
	Zfp786	96.1567	83.8134	0
	A430103D13Rik	97.1379	132.853	0
	AW822073	97.1379	88.2716	0
	Casc1	97.1379	90.0548	0
	Cend1	97.1379	91.8381	0
	Coch	97.1379	110.562	0
	Cygb	97.1379	96.2962	0
	Gm14494	97.1379	108.779	0
	Gm45151	97.1379	89.1632	0
	Gm5069	97.1379	127.503	0
	Gpld1	97.1379	84.705	0
	Mir7688	97.1379	82.9218	0
	Prr18	97.1379	89.1632	0
	Zfp712	97.1379	115.912	0
	2410018L13Rik	98.1191	107.887	0
	9330175E14Rik	98.1191	75.7887	0
	Apba1	98.1191	102.538	0
	B130034C11Rik	98.1191	123.937	0
	C79130	98.1191	68.6557	0
	Gm12359	98.1191	99.8628	0
	Gm15344	98.1191	101.646	0
	Gm26533	98.1191	72.2222	0
	Gm50340	98.1191	104.321	0
	Gm9774	98.1191	104.321	0
	Grhl1	98.1191	83.8134	0
	Hey1	98.1191	95.4046	0
	Hhip	98.1191	82.0301	0
	Ing4	98.1191	83.8134	0
	Lhfpl4	98.1191	85.5967	0
	Lrrtm2	98.1191	62.4142	0
	Ms4a4d	98.1191	71.3305	0
	Pde8b	98.1191	115.912	0
	Ttll9	98.1191	71.3305	0
	Adora2a	99.1003	93.6213	0
	BC030343	99.1003	102.538	0
	Cyp27a1	99.1003	107.887	0
	Gm10658	99.1003	90.9465	0
	Gm12185	99.1003	98.0795	0
	Gm12592	99.1003	87.3799	0
	Gm13717	99.1003	102.538	0
	Gm20257	99.1003	118.587	0
	H1f11-ps	99.1003	92.7297	0
	Igfbp2	99.1003	89.1632	0
	Kcnt2	99.1003	80.2469	0
	Rmrp	99.1003	99.8628	0
	Ap4b1	100.081	92.7297	0
	Cd93	100.081	110.562	0
	Gab3	100.081	80.2469	0
	Gm10602	100.081	106.104	0
	Gm20186	100.081	100.754	0
	Gm20633	100.081	89.1632	0
	Gm21761	100.081	104.321	0
	Gm49700	100.081	116.804	0
	Gm7785	100.081	101.646	0
	H3f3aos	100.081	100.754	0
	Hk1os	100.081	81.1385	0
	Kcnip3	100.081	110.562	0
	Prox2os	100.081	89.1632	0
	Rhd	100.081	87.3799	0
	Sdcbp2	100.081	117.695	0
	Syt8	100.081	98.9711	0
	Tmod2	100.081	99.8628	0
	Tspan11	100.081	87.3799	0
	Blnk	101.063	86.4883	0
	Bvht	101.063	105.213	0
	Dpt	101.063	123.045	0
	Efcab12	101.063	94.513	0
	Gm11274	101.063	117.695	0
	Gm12609	101.063	90.9465	0
	Gm15952	101.063	103.429	0
	Gm16835	101.063	104.321	0
	Gm17024	101.063	128.395	0
	Gm2788	101.063	101.646	0
	Gm42141	101.063	83.8134	0
	Gm49027	101.063	106.104	0
	H2-T24	101.063	98.0795	0
	2210406O10Rik	102.044	100.754	0
	5930403N24Rik	102.044	98.9711	0
	Catip	102.044	95.4046	0
	D830050J10Rik	102.044	115.021	0
	Gm13119	102.044	95.4046	0
	Gm14176	102.044	92.7297	0
	Gm16092	102.044	86.4883	0
	Gm16244	102.044	99.8628	0
	Gm16638	102.044	114.129	0
	Gm17971	102.044	74.0054	0
	Gm27010	102.044	96.2962	0
	Gm45769	102.044	111.454	0
	Gm5112	102.044	110.562	0
	Map3k9	102.044	81.1385	0
	Pkhd1l1	102.044	105.213	0
	Rpsa-ps7	102.044	114.129	0
	Slc39a8	102.044	100.754	0
	Spata25	102.044	75.7887	0
	Arfgef3	103.025	80.2469	0
	Bex1	103.025	123.937	0
	Bmyc	103.025	130.178	0
	Cort	103.025	98.9711	0
	Cyp26b1	103.025	119.479	0
	Etnk2	103.025	107.887	0
	Fes	103.025	94.513	0
	Gm26682	103.025	99.8628	0
	Gm30873	103.025	104.321	0
	Gm47572	103.025	78.4636	0
	Gm49494	103.025	82.0301	0
	Gm6611	103.025	109.671	0
	Gm7143	103.025	110.562	0
	Gprc5c	103.025	100.754	0
	H3c15	103.025	90.0548	0
	Iqgap2	103.025	100.754	0
	Rnf125	103.025	125.72	0
	Tslp	103.025	128.395	0
	Vamp7-ps	103.025	115.912	0
	5033406O09Rik	104.006	93.6213	0
	Ccdc24	104.006	99.8628	0
	Chrdl1	104.006	106.996	0
	Csf2rb2	104.006	74.8971	0
	Efhd1	104.006	114.129	0
	Foxn1	104.006	98.0795	0
	Gm42636	104.006	115.912	0
	Gm43062	104.006	102.538	0
	Gm44260	104.006	78.4636	0
	Gm44899	104.006	110.562	0
	Gm5542	104.006	98.9711	0
	Gm7045	104.006	106.104	0
	Gm7049	104.006	86.4883	0
	Lrrc51	104.006	82.9218	0
	Nutf2-ps1	104.006	88.2716	0
	Prss46	104.006	106.996	0
	Scn4a	104.006	85.5967	0
	Six3	104.006	64.1975	0
	6430571L13Rik	104.987	95.4046	0
	A530064N14Rik	104.987	116.804	0
	Amy1	104.987	120.37	0
	Aspg	104.987	96.2962	0
	Btn2a2	104.987	102.538	0
	Cacna1i	104.987	92.7297	0
	Cds1	104.987	109.671	0
	D330023K18Rik	104.987	126.612	0
	Dcst2	104.987	101.646	0
	Evi2a	104.987	106.996	0
	Gm5884	104.987	94.513	0
	Gm5900	104.987	104.321	0
	Hpx	104.987	82.0301	0
	Il33	104.987	111.454	0
	Nalcn	104.987	92.7297	0
	Tmc4	104.987	133.745	0
	Apold1	105.969	96.2962	0
	Cyp26c1	105.969	105.213	0
	Entpd3	105.969	163.169	0
	Gm10814	105.969	103.429	0
	Gm15491	105.969	110.562	0
	Gm3636	105.969	80.2469	0
	Gm36377	105.969	77.572	0
	Gm43667	105.969	102.538	0
	Scml4	105.969	87.3799	0
	Serpina3g	105.969	115.912	0
	Snord55	105.969	89.1632	0
	Spata24	105.969	93.6213	0
	1700029I15Rik	106.95	117.695	0
	2810414N06Rik	106.95	116.804	0
	Akap6	106.95	104.321	0
	B930036N10Rik	106.95	90.0548	0
	Gm13091	106.95	82.0301	0
	Gm14303	106.95	125.72	0
	Gm3716	106.95	143.553	0
	Gm43339	106.95	106.104	0
	Gm9844	106.95	105.213	0
	Gpr152	106.95	105.213	0
	Rps12-ps3	106.95	82.0301	0
	Rps19-ps6	106.95	119.479	0
	Ttc39aos1	106.95	104.321	0
	Carmn	107.931	132.853	0
	Gm15429	107.931	109.671	0
	Msi1	107.931	90.9465	0
	Rapgef5	107.931	102.538	0
	Sarm1	107.931	96.2962	0
	Slc2a3	107.931	94.513	0
	Snhg18	107.931	85.5967	0
	Synpo2l	107.931	80.2469	0
	Vwa7	107.931	116.804	0
	Zfp983	107.931	123.045	0
	Ctsh	108.912	115.021	0
	E030030I06Rik	108.912	87.3799	0
	E230016M11Rik	108.912	130.178	0
	Gm32817	108.912	93.6213	0
	Gm4419	108.912	103.429	0
	Il11	108.912	126.612	0
	P4htm	108.912	104.321	0
	Rab11b-ps2	108.912	104.321	0
	Rilp	108.912	102.538	0
	Zfp108	108.912	99.8628	0
	2810039B14Rik	109.893	90.0548	0
	Bdh1	109.893	97.1879	0
	Faim2	109.893	111.454	0
	Gm26586	109.893	106.996	0
	Gm49502	109.893	99.8628	0
	Gm5543	109.893	110.562	0
	Mfap2	109.893	114.129	0
	Nectin4	109.893	119.479	0
	Pdcd5-ps	109.893	101.646	0
	1700029J07Rik	110.875	114.129	0
	Abhd15	110.875	112.346	0
	Aldh1b1	110.875	106.104	0
	Ehd3	110.875	132.853	0
	Gm11175	110.875	90.9465	0
	Gm43679	110.875	123.045	0
	Gm47863	110.875	105.213	0
	Gsto2	110.875	123.045	0
	Odaph	110.875	98.0795	0
	Prrg3	110.875	113.237	0
	Rtn2	110.875	123.937	0
	Slc17a9	110.875	120.37	0
	Sorbs2	110.875	103.429	0
	Tcte2	110.875	70.4389	0
	1810021B22Rik	111.856	115.912	0
	2510016D11Rik	111.856	97.1879	0
	Asic1	111.856	112.346	0
	AW046200	111.856	83.8134	0
	Cd46	111.856	104.321	0
	D430040D24Rik	111.856	138.203	0
	Eln	111.856	110.562	0
	Foxp2	111.856	118.587	0
	Galnt18	111.856	115.021	0
	Gm37145	111.856	139.986	0
	Gm6093	111.856	131.962	0
	Gm6789	111.856	78.4636	0
	Kat2b-ps	111.856	106.104	0
	mt-Tq	111.856	139.986	0
	Nod2	111.856	109.671	0
	Pgbd5	111.856	97.1879	0
	Pth1r	111.856	106.104	0
	Rab40b	111.856	124.828	0
	Schip1	111.856	107.887	0
	Slc26a10	111.856	119.479	0
	Slc2a9	111.856	106.996	0
	Snora31	111.856	130.178	0
	Spopfm2	111.856	121.262	0
	Tbxa2r	111.856	108.779	0
	Tmem25	111.856	107.887	0
	Usp51	111.856	119.479	0
	Cyp2c55	112.837	100.754	0
	Edar	112.837	129.287	0
	Gm12352	112.837	90.0548	0
	Gm17484	112.837	128.395	0
	Gm44777	112.837	101.646	0
	Gm50179	112.837	94.513	0
	Gm6807	112.837	171.193	0
	Gnrh1	112.837	88.2716	0
	Kctd12b	112.837	124.828	0
	Lpxn	112.837	110.562	0
	M1ap	112.837	115.021	0
	Rnf144a	112.837	133.745	0
	Sbsn	112.837	101.646	0
	Slc25a48	112.837	100.754	0
	Tmem95	112.837	90.0548	0
	Arhgef37	113.818	123.937	0
	Dcn	113.818	133.745	0
	Ehhadh	113.818	100.754	0
	Gm10182	113.818	113.237	0
	Gm26384	113.818	183.676	0
	Gm29630	113.818	125.72	0
	Npy1r	113.818	111.454	0
	Ppp1r14a	113.818	103.429	0
	Shisa8	113.818	113.237	0
	Tnfrsf18	113.818	106.996	0
	1700113A16Rik	114.799	131.962	0
	AA388235	114.799	108.779	0
	Ccdc68	114.799	108.779	0
	Ecscr	114.799	81.1385	0
	Gm10069	114.799	118.587	0
	Gm15545	114.799	115.021	0
	Gm43848	114.799	131.962	0
	Gm48961	114.799	89.1632	0
	Pcdhga5	114.799	103.429	0
	Syt17	114.799	106.996	0
	2700046G09Rik	115.781	117.695	0
	Csf2ra	115.781	122.154	0
	Dnah10	115.781	126.612	0
	Gm45380	115.781	96.2962	0
	Islr	115.781	96.2962	0
	Maats1	115.781	88.2716	0
	Nat8f1	115.781	133.745	0
	Nrxn2	115.781	108.779	0
	Zfp558	115.781	148.903	0
	Camk2a	116.762	136.42	0
	Cdnf	116.762	130.178	0
	Gm19610	116.762	132.853	0
	Gm2223	116.762	120.37	0
	Gm37660	116.762	108.779	0
	Gm49544	116.762	140.878	0
	Gm5620	116.762	135.528	0
	Klhdc7a	116.762	98.0795	0
	Optc	116.762	94.513	0
	Susd4	116.762	131.07	0
	Abcg4	117.743	103.429	0
	Car7	117.743	97.1879	0
	Faah	117.743	120.37	0
	Gabrr1	117.743	107.887	0
	Gm11400	117.743	146.228	0
	Gm13241	117.743	84.705	0
	Gm16279	117.743	133.745	0
	Gm26559	117.743	110.562	0
	Ifitm10	117.743	109.671	0
	Pcdhgb8	117.743	116.804	0
	Slc2a13	117.743	87.3799	0
	1700001G17Rik	118.724	170.302	0
	Acot11	118.724	100.754	0
	Gm43951	118.724	110.562	0
	Sap18b	118.724	146.228	0
	Tuba8	118.724	109.671	0
	A730063M14Rik	119.705	137.311	0
	Ccdc149	119.705	103.429	0
	Eaf2	119.705	105.213	0
	Fcor	119.705	143.553	0
	H4c8	119.705	118.587	0
	Kcnf1	119.705	139.986	0
	Lman1l	119.705	113.237	0
	Naip2	119.705	115.021	0
	Rab11fip4	119.705	145.336	0
	Rtl6	119.705	116.804	0
	Trpv1	119.705	141.769	0
	Aifm3	120.686	82.0301	0
	Btn1a1	120.686	128.395	0
	Gm12191	120.686	115.912	0
	Gm36569	120.686	100.754	0
	Gm42715	120.686	142.661	0
	Nrg2	120.686	102.538	0
	Rbks	120.686	123.045	0
	Zfp352	120.686	122.154	0
	Apon	121.668	123.045	0
	Arhgef26	121.668	110.562	0
	Crybb3	121.668	120.37	0
	Gm47175	121.668	149.794	0
	Gm4737	121.668	93.6213	0
	H4c14	121.668	131.962	0
	Immp2l	121.668	141.769	0
	Slc38a3	121.668	114.129	0
	Tmem116	121.668	110.562	0
	Tph2	121.668	126.612	0
	Zswim5	121.668	118.587	0
	Abcc2	122.649	89.1632	0
	Bcl6b	122.649	150.686	0
	Gm1123	122.649	113.237	0
	Gm20632	122.649	125.72	0
	Gm48667	122.649	89.1632	0
	Gm6477	122.649	122.154	0
	Igsf9	122.649	91.8381	0
	Npff	122.649	104.321	0
	Rasl10a	122.649	125.72	0
	Selplg	122.649	114.129	0
	Stard8	122.649	91.8381	0
	Unc13a	122.649	110.562	0
	Zfp473	122.649	113.237	0
	4833427G06Rik	123.63	123.937	0
	9430034N14Rik	123.63	110.562	0
	Abcc3	123.63	110.562	0
	AI661453	123.63	133.745	0
	Bik	123.63	114.129	0
	Gm44509	123.63	119.479	0
	Hapln4	123.63	109.671	0
	A930035D04Rik	124.611	107.887	0
	Gm11478	124.611	99.8628	0
	Gm38190	124.611	113.237	0
	Gm4189	124.611	133.745	0
	Gm42659	124.611	122.154	0
	Gm42928	124.611	129.287	0
	Gm43858	124.611	119.479	0
	1700056E22Rik	125.592	133.745	0
	Akap5	125.592	109.671	0
	BC049715	125.592	99.8628	0
	C920006O11Rik	125.592	144.444	0
	Gm12454	125.592	130.178	0
	Gm16845	125.592	131.07	0
	Gm2237	125.592	124.828	0
	Rasl11b	125.592	125.72	0
	Serpine2	125.592	136.42	0
	Tnfrsf4	125.592	124.828	0
	Trim69	125.592	104.321	0
	Ttc16	125.592	120.37	0
	Zfp524	125.592	135.528	0
	C230096K16Rik	126.574	97.1879	0
	Gdpd3	126.574	149.794	0
	Gm14418	126.574	117.695	0
	Gm36551	126.574	135.528	0
	Gm43375	126.574	138.203	0
	Iqck	126.574	117.695	0
	Myl4	126.574	120.37	0
	Olfml2a	126.574	129.287	0
	Pabpc1l	126.574	109.671	0
	Saxo2	126.574	149.794	0
	Ccnb1-ps	127.555	151.577	0
	Gm10184	127.555	148.011	0
	Gm11543	127.555	143.553	0
	Gm38375	127.555	96.2962	0
	Gm8325	127.555	109.671	0
	H3f3a-ps1	127.555	103.429	0
	Plxdc1	127.555	131.07	0
	Pnldc1	127.555	131.962	0
	Rgcc	127.555	115.912	0
	Spa17	127.555	154.252	0
	Syt13	127.555	116.804	0
	C430014B12Rik	128.536	124.828	0
	Cfh	128.536	109.671	0
	Gm10125	128.536	132.853	0
	Gm17259	128.536	96.2962	0
	Gm26779	128.536	123.045	0
	Gm6653	128.536	140.878	0
	Gm8034	128.536	106.104	0
	Gm9260	128.536	157.819	0
	Nsun7	128.536	140.878	0
	Omp	128.536	131.07	0
	Wnt6	128.536	103.429	0
	2810455O05Rik	129.517	137.311	0
	Afap1l1	129.517	126.612	0
	Chst15	129.517	152.469	0
	Epb41l4b	129.517	123.937	0
	Gm38391	129.517	125.72	0
	Gm50462	129.517	146.228	0
	H2-M5	129.517	98.0795	0
	H3c8	129.517	118.587	0
	Kcnk6	129.517	139.095	0
	Kdm4dl	129.517	144.444	0
	Pcdh9	129.517	126.612	0
	Ppargc1a	129.517	125.72	0
	Tmem141	129.517	131.962	0
	Zfp784	129.517	156.036	0
	Znf41-ps	129.517	191.701	0
	1110025M09Rik	130.498	144.444	0
	Baiap2l2	130.498	139.095	0
	Fam151b	130.498	137.311	0
	Gm31793	130.498	130.178	0
	Gm35333	130.498	138.203	0
	Gm4473	130.498	142.661	0
	Gm50321	130.498	106.996	0
	Gm6180	130.498	112.346	0
	H3c3	130.498	134.636	0
	Add2	131.48	158.71	0
	Ang	131.48	135.528	0
	Axdnd1	131.48	114.129	0
	Fcgr1	131.48	126.612	0
	Gm10638	131.48	113.237	0
	H2bc8	131.48	139.095	0
	Il12rb1	131.48	136.42	0
	Iqcd	131.48	121.262	0
	Itgb2	131.48	152.469	0
	P2rx3	131.48	142.661	0
	Pde10a	131.48	135.528	0
	2900093K20Rik	132.461	123.045	0
	Aknad1	132.461	118.587	0
	Cox16	132.461	144.444	0
	Crocc2	132.461	122.154	0
	Eid3	132.461	121.262	0
	Eno4	132.461	131.962	0
	Gm10443	132.461	139.986	0
	Gm12174	132.461	148.903	0
	Gm2991	132.461	139.095	0
	Gm43457	132.461	82.9218	0
	Gm5617	132.461	142.661	0
	Tgtp1	132.461	164.06	0
	Tspan33	132.461	115.021	0
	Tstd1	132.461	131.07	0
	5031434O11Rik	133.442	111.454	0
	Adgrf5	133.442	123.937	0
	Adgrv1	133.442	139.095	0
	Gdpd2	133.442	93.6213	0
	Gm17354	133.442	133.745	0
	Gm43517	133.442	144.444	0
	Gm47814	133.442	124.828	0
	Msantd1	133.442	99.8628	0
	Rpl28-ps1	133.442	144.444	0
	Slc16a6	133.442	116.804	0
	Thpo	133.442	115.021	0
	2310001H17Rik	134.423	168.518	0
	A930007I19Rik	134.423	137.311	0
	Cyp46a1	134.423	128.395	0
	Gm45250	134.423	131.962	0
	Mylpf	134.423	109.671	0
	Tssk4	134.423	159.602	0
	Zfp493	134.423	172.977	0
	2610037D02Rik	135.404	120.37	0
	2810454H06Rik	135.404	124.828	0
	Cfap100	135.404	174.76	0
	Gm16386	135.404	126.612	0
	Gm17399	135.404	142.661	0
	Gm42679	135.404	137.311	0
	Gm43362	135.404	120.37	0
	Gm45591	135.404	82.9218	0
	H3c4	135.404	155.144	0
	H4c12	135.404	115.912	0
	Hecw2	135.404	124.828	0
	Mkrn3	135.404	114.129	0
	Ovgp1	135.404	129.287	0
	Spsb4	135.404	145.336	0
	9530082P21Rik	136.386	164.06	0
	A730011C13Rik	136.386	143.553	0
	AA986860	136.386	146.228	0
	Aatk	136.386	95.4046	0
	Fzd9	136.386	118.587	0
	Gm5805	136.386	221.125	0
	Nova1	136.386	152.469	0
	Pax9	136.386	128.395	0
	Pcdhga6	136.386	156.927	0
	Ryr1	136.386	118.587	0
	Shfl	136.386	119.479	0
	Tha1	136.386	112.346	0
	Fam71f1	137.367	132.853	0
	Gm43437	137.367	130.178	0
	Gm9625	137.367	172.977	0
	Kazald1	137.367	113.237	0
	Smarce1-ps1	137.367	131.962	0
	Snora73b	137.367	177.435	0
	AV356131	138.348	127.503	0
	Ccdc65	138.348	115.021	0
	Gm10425	138.348	166.735	0
	Gm12610	138.348	138.203	0
	Gm14681	138.348	146.228	0
	Gm29666	138.348	164.06	0
	Gm42600	138.348	139.095	0
	Gm45051	138.348	139.986	0
	Gm49599	138.348	120.37	0
	Gnasas1	138.348	164.952	0
	Nexmif	138.348	126.612	0
	1110006O24Rik	139.329	119.479	0
	Carmil2	139.329	121.262	0
	Gm37310	139.329	107.887	0
	Gm42517	139.329	127.503	0
	H2bc9	139.329	143.553	0
	Mep1a	139.329	121.262	0
	P2ry2	139.329	174.76	0
	Upp1	139.329	118.587	0
	2810403D21Rik	140.31	162.277	0
	4732496C06Rik	140.31	116.804	0
	9330104G04Rik	140.31	167.627	0
	C030034I22Rik	140.31	146.228	0
	Gm18095	140.31	138.203	0
	Gm24157	140.31	127.503	0
	Kcnj14	140.31	120.37	0
	Snhg10	140.31	196.159	0
	Tmem117	140.31	113.237	0
	Tmem240	140.31	149.794	0
	Tnfrsf9	140.31	125.72	0
	D130007C19Rik	141.291	161.385	0
	Fhl4	141.291	172.977	0
	Gm11520	141.291	134.636	0
	Gm43162	141.291	122.154	0
	Mfsd7a	141.291	135.528	0
	Plp1	141.291	143.553	0
	Rasl11a	141.291	155.144	0
	Slc5a5	141.291	142.661	0
	3010003L21Rik	142.273	139.986	0
[truncated: 12,172 more rows]
[truncated: 1 more columns]

## Sheet: Primers for yeast manipulation
Oligonucleotide names	Sequences (5'-> 3')
Primers for creating HSP82::URA3 strain	Forward GTCCTATAAACAAAAGCACAAACAAACACGCAAAGATATGCACAGGAAACAGCTATGACC
	Reverse TTTTGTTTATAACCTATTCAAGGCCATGATGTTCTACCTAGTTGTAAAACGACGGCCAGT
Primers for inserting point mutations into HSP82	Forward ATTTCTTCCCGCTGTATTAGAGTTC
	Forward CTCCGTTGAAGGGCAATTGGAATTTAGAGCTATTTTATTCATTCCCAAGAGAGCACCGTTCGACTTGT
	Reverse GCAGATGCCCTATTTACATACTTAT
	Reverse ACAAGTCGAACGGTGCTCTCTTGGGAATGAATAAAATAGCTCTAAATTCCAATTGCCCTTCAACGGAG

## Sheet: Yeast strains
Name	Genotype	Source
BY4741	MATa his3Δ1 leu2Δ0 met15Δ0 ura3Δ0	Euroscarf
hsp82Δ (BY4741)	MATa his3Δ1 leu2Δ0 met15Δ0 ura3Δ0 hsp82::URA3	This study
hsp82mut motif (BY4741)	MATa his3Δ1 leu2Δ0 met15Δ0 ura3Δ0 hsp82mut motif	This study
HSP82-MS2L-V6 (BY4741)	MATa his3Δ1 leu2Δ0 met15Δ0 ura3Δ0 HSP82::loxP-MS2L::HSP82	This study
hsp82mut-MS2L-V6 (BY4741)	MATa his3Δ1 leu2Δ0 met15Δ0 ura3Δ0 hsp82mut::loxP-MS2L::HSP82	This study
DPY418 HSP104-MS2L V6	DPY001; HSE-YFP::LEU2 hsf1∆::KAN HSF1pr-hsf1(1- 424)::TRP1::HSP104::loxP-MS2L	This study
DPY417 HSP104-MS2L V6	DPY001; HSE-YFP::LEU2 hsf1∆::KAN HSF1prhsf1(147-833)::TRP1::HSP104::loxP-MS2L	This study
DPY304 HSP104-MS2L V6	DPY001; HSE-YFP::LEU2 hsf1∆::KAN HSF1prHSF1::TRP1::HSP104::loxP-MS2L	This study
DPY418	DPY001; HSE-YFP::LEU2 hsf1Δ::KAN HSF1pr-hsf1(1-424)::TRP1	David Gross; cited in Krakowiak et al., 2018 eLife 31668
DPY417	DPY001; HSE-YFP::LEU2 hsf1Δ::KAN HSF1pr-hsf1(147-833)::TRP1	David Gross; cited in Krakowiak et al., 2018 eLife 31668
DPY304	DPY001; HSE-YFP::LEU2 hsf1Δ::KAN HSF1pr-HSF1::TRP1	David Gross; cited in Krakowiak et al., 2018 eLife 31668

## Sheet: Plasmids
Plasmid name	Source
pMS2-CP-GFPx3	Jeffrey Gerst
pLOXHIS5MS2L	Jeffrey Gerst
pSH47	Euroscarf
EF1α-HSF1-GFP	Jeffrey Gerst
VSVG	Addgene #12259
RRE	Addgene #112251
Rev	Addgene #12253
pGLuc	Thomas Czerny
6xHSE -Rluc	Thomas Czerny
pTwist-EF1α/Puro	Twist Bioscience
pCg-ura3	Jeffrey Gerst
